# Supplementary material for: Sequential viral introductions and spread of BA.1 across Pakistan provinces during the Omicron wave
Source: BMC Genomics. 2023 Aug 3;24:432. doi: 10.1186/s12864-023-09539-3 (PMC10399012; doi:10.1186/s12864-023-09539-3)
Supplement: Supplementary file 1 — Additional file 1. [file 12864_2023_9539_MOESM1_ESM.xlsx]

## Sheet: Data_Used
	Supplementary Table1 : Details and metadata of 1031 SARS-CoV-2 sequences used in the study
Sr#	strain	virus	gisaid_epi_isl	genbank_accession	date	region	country	division	Province	location	region_exposure	country_exposure	division_exposure	segment	length	host	age	sex	Nextstrain_clade	pangolin_lineage	GISAID_clade	originating_lab	submitting_lab	authors	url	title	paper_url	date_submitted	purpose_of_sequencing
1	hCoV-19/Pakistan/NIH-B30-S4/2021	betacoronavirus	EPI_ISL_7571414	?	2021-12-08	Asia	Pakistan	Islamabad	ICT		Asia	Pakistan	Islamabad	genome	29768	Human	21	Male	?	B	S	Department of Virology	Department of Virology	Massab Umair, Aamer Ikram, Muhammad Salman, Zaira Rehman, Muhammad Ammar, Syed Adnan Haider, Nazish Badar, Abdul Ahad, Qasim Ali	https://www.gisaid.org/	?	?	2021-12-13	?
2	hCoV-19/Pakistan/KMU_PHRL_ACGT_Peshawar_ONT_B5_S113/2022	betacoronavirus	EPI_ISL_11580446	?	2022-01-15	Asia	Pakistan	Khyber Pakhtunkhwa	kpk	Peshawar	Asia	Pakistan	Khyber Pakhtunkhwa	genome	29837	Human	35	Male	?	B	O	Public Health Reference Lab, Khyber Medical University (PHRL-KP)	Public Health Reference Lab, Khyber Medical University (PHRL-KP)	Muhammad Waseem Shah, Muhammad Zakria, Shahzad Ahmad, Tariq Rahim, Ishaq Khan, Yasar Yousafzai, Sami Siraj, Asif Ali, Hafsah Muhammad, Nasir Ahmad , Peter Thielen, Brian Merritt	https://www.gisaid.org/	?	?	2022-03-31	?
3	hCoV-19/Pakistan/B5-S8/2022	betacoronavirus	EPI_ISL_11729182	?	2022-02-01	Asia	Pakistan	Gilgit Baltistan	Gilgit Baltistan		Asia	Pakistan	Gilgit Baltistan	genome	29833	Human	55	Male	?	BA.1.1	GRA	COVID-19 PCR Laboratory PHQ Hospital	National Institute of Health Pakistan Virology	Nazish Badar, Aamer Ikram, Muhammad Salman, Massab Umair, Abdul Ahad, Hamza Ahmed Mirza, â€ŞPeter M. Thielen, Qasim Ali, Abdul Latif and Mumtaz Hassan (Funding support NIH Fogarty Training Grant, USA)	https://www.gisaid.org/	?	?	2022-04-04	?
4	hCoV-19/Pakistan/B5-S3/2022	betacoronavirus	EPI_ISL_11732464	?	2022-02-12	Asia	Pakistan	Quetta	Balochistan		Asia	Pakistan	Quetta	genome	29698	Human	38	Male	?	BA.1	GRA	Fatima Jinnah General & Chest Hospital Quetta	National Institute of Health Pakistan Virology	Nazish Badar, Aamer Ikram, Muhammad Salman, Massab Umair, Abdul Ahad, Hamza Ahmed Mirza, Peter M. Thielen, Qasim Ali, Nasir Sheikh, Malala Panezai, Farah Sabeen, Momina butt (Funding support NIH Fogarty Training Grant, USA)	https://www.gisaid.org/	?	?	2022-04-04	?
5	hCoV-19/Pakistan/NIH-B55-GOV-S5/2022	betacoronavirus	EPI_ISL_13302858	?	2022-06-01	Asia	Pakistan	Islamabad	ICT		Asia	Pakistan	Islamabad	genome	29796	Human	29	Male	?	BA.2	GRA	Department of Virology, National Institute of Health, Islamabad, Pakistan	Department of Virology, National Institute of Health, Islamabad, Pakistan	Massab Umair, Aamer Ikram, Muhammad Salman, Zaira Rehman, Muhammad Ammar, Syed Adnan Haider, Nazish Badar, Qasim Malik	https://www.gisaid.org/	?	?	2022-06-15	?
6	hCoV-19/Pakistan/NIH-B55-GOV-S16/2022	betacoronavirus	EPI_ISL_13302864	?	2022-06-07	Asia	Pakistan	Islamabad	ICT		Asia	Pakistan	Islamabad	genome	29763	Human	32	Male	?	BA.2	GRA	Department of Virology, National Institute of Health, Islamabad, Pakistan	Department of Virology, National Institute of Health, Islamabad, Pakistan	Massab Umair, Aamer Ikram, Muhammad Salman, Zaira Rehman, Muhammad Ammar, Syed Adnan Haider, Nazish Badar, Qasim Malik	https://www.gisaid.org/	?	?	2022-06-15	?
7	hCoV-19/Pakistan/NIH-B55-GOV-S3/2022	betacoronavirus	EPI_ISL_13302857	?	2022-05-19	Asia	Pakistan	Mirpur	AJK		Asia	Pakistan	Mirpur	genome	29748	Human	unknown	Male	?	BA.4	GRA	PCR Laboratory, Divisional Head Quarters Teaching Hospital	Department of Virology, National Institute of Health, Islamabad, Pakistan	Massab Umair, Aamer Ikram, Muhammad Salman, Zaira Rehman, Muhammad Ammar, Syed Adnan Haider, Nazish Badar, Qasim Malik, Shahjahan Tabussam	https://www.gisaid.org/	?	?	2022-06-15	?
8	hCoV-19/Pakistan/IDRL-AKU-KHI-63794-S18/2022	betacoronavirus	EPI_ISL_13521598	?	2022-06-13	Asia	Pakistan	Karachi	sindh		Asia	Pakistan	Karachi	genome	29752	Human	59	Male	?	BA.5.2.1	GRA	Clinical Lab, Aga Khan University Hospital	Infectious Diseases Research Laboratory, Department of Pediatrics and Child Health	Waqasuddin Khan, Imran Nisar, Furqan Kabir, Samiah Kanwar, Fatima Aziz, Adil Kalam, Sherish Muneer, Zahra Hasan, Fyezah Jehan	https://www.gisaid.org/	?	?	2022-06-29	?
9	hCoV-19/Pakistan/IDRL-AKU-KHI-63906-S16/2022	betacoronavirus	EPI_ISL_13521610	?	2022-06-14	Asia	Pakistan	Karachi	sindh		Asia	Pakistan	Karachi	genome	29752	Human	42	Male	?	BA.5.2.1	GRA	Clinical Lab, Aga Khan University Hospital	Infectious Diseases Research Laboratory, Department of Pediatrics and Child Health	Furqan Kabir, Waqasuddin Khan, Imran Nisar, Samiah Kanwar, Fatima Aziz, Adil Kalam, Sherish Muneer, Zahra Hasan, Fyezah Jehan	https://www.gisaid.org/	?	?	2022-06-29	?
10	hCoV-19/Pakistan/IDRL-AKU-KHI-63850-S12/2022	betacoronavirus	EPI_ISL_13521601	?	2022-06-14	Asia	Pakistan	Karachi	sindh		Asia	Pakistan	Karachi	genome	29764	Human	14	Female	?	BA.5.2	GRA	Clinical Lab, Aga Khan University Hospital	Infectious Diseases Research Laboratory, Department of Pediatrics and Child Health	Waqasuddin Khan, Imran Nisar, Furqan Kabir, Samiah Kanwar, Fatima Aziz, Adil Kalam, Sherish Muneer, Zahra Hasan, Fyezah Jehan	https://www.gisaid.org/	?	?	2022-06-29	?
11	hCoV-19/Pakistan/IDRL-AKU-KHI-63872-S11/2022	betacoronavirus	EPI_ISL_13521605	?	2022-06-14	Asia	Pakistan	Karachi	sindh		Asia	Pakistan	Karachi	genome	29765	Human	10	Male	?	BA.5.2.1	GRA	Clinical Lab, Aga Khan University Hospital	Infectious Diseases Research Laboratory, Department of Pediatrics and Child Health	Furqan Kabir, Waqasuddin Khan, Imran Nisar, Samiah Kanwar, Fatima Aziz, Adil Kalam, Sherish Muneer, Zahra Hasan, Fyezah Jehan	https://www.gisaid.org/	?	?	2022-06-29	?
12	hCoV-19/Pakistan/IDRL-AKU-KHI-63878-S19/2022	betacoronavirus	EPI_ISL_13521606	?	2022-06-14	Asia	Pakistan	Karachi	sindh		Asia	Pakistan	Karachi	genome	29752	Human	58	Male	?	BA.5.2	GRA	Clinical Lab, Aga Khan University Hospital	Infectious Diseases Research Laboratory, Department of Pediatrics and Child Health	Furqan Kabir, Waqasuddin Khan, Imran Nisar, Samiah Kanwar, Fatima Aziz, Adil Kalam, Sherish Muneer, Zahra Hasan, Fyezah Jehan	https://www.gisaid.org/	?	?	2022-06-29	?
13	hCoV-19/Pakistan/IDRL-AKU-KHI-63879-S21/2022	betacoronavirus	EPI_ISL_13521607	?	2022-06-14	Asia	Pakistan	Karachi	sindh		Asia	Pakistan	Karachi	genome	29752	Human	56	Female	?	BA.5.2	GRA	Clinical Lab, Aga Khan University Hospital	Infectious Diseases Research Laboratory, Department of Pediatrics and Child Health	Furqan Kabir, Waqasuddin Khan, Imran Nisar, Samiah Kanwar, Fatima Aziz, Adil Kalam, Sherish Muneer, Zahra Hasan, Fyezah Jehan	https://www.gisaid.org/	?	?	2022-06-29	?
14	hCoV-19/Pakistan/IDRL-AKU-KHI-63882-S14/2022	betacoronavirus	EPI_ISL_13521608	?	2022-06-14	Asia	Pakistan	Karachi	sindh		Asia	Pakistan	Karachi	genome	29763	Human	71	Male	?	BA.5.2	GRA	Clinical Lab, Aga Khan University Hospital	Infectious Diseases Research Laboratory, Department of Pediatrics and Child Health	Furqan Kabir, Waqasuddin Khan, Imran Nisar, Samiah Kanwar, Fatima Aziz, Adil Kalam, Sherish Muneer, Zahra Hasan, Fyezah Jehan	https://www.gisaid.org/	?	?	2022-06-29	?
15	hCoV-19/Pakistan/IDRL-AKU-KHI-63724-S2/2022	betacoronavirus	EPI_ISL_13521592	?	2022-06-13	Asia	Pakistan	Karachi	sindh		Asia	Pakistan	Karachi	genome	29752	Human	38	Female	?	BA.5.2.1	GRA	Clinical Lab, Aga Khan University Hospital	Infectious Diseases Research Laboratory, Department of Pediatrics and Child Health	Imran Nisar, Waqasuddin Khan, Furqan Kabir, Fatima Aziz, Samiah Kanwar, Adil Kalam, Sherish Muneer, Zahra Hasan, Fyezah Jehan	https://www.gisaid.org/	?	?	2022-06-29	?
16	hCoV-19/Pakistan/IDRL-AKU-KHI-63755-S4/2022	betacoronavirus	EPI_ISL_13521595	?	2022-06-13	Asia	Pakistan	Karachi	sindh		Asia	Pakistan	Karachi	genome	29756	Human	19	Male	?	BA.5.2	GRA	Clinical Lab, Aga Khan University Hospital	Infectious Diseases Research Laboratory, Department of Pediatrics and Child Health	Imran Nisar, Waqasuddin Khan, Furqan Kabir, Fatima Aziz, Samiah Kanwar, Adil Kalam, Sherish Muneer, Zahra Hasan, Fyezah Jehan	https://www.gisaid.org/	?	?	2022-06-29	?
17	hCoV-19/Pakistan/PPHRL-PACP-126/2022	betacoronavirus	EPI_ISL_13728992	?	2022-06-30	Asia	Pakistan	Punjab	punjab	Lahore	Asia	Pakistan	Punjab	genome	29716	Human	92	Male	?	BA.5.2	GRA	Provincial Public Health Reference Lab, Punjab AIDS Control Program, Lahore	Provincial Public Health Reference Lab, Punjab AIDS Control Program, Lahore	Hasnain Javed, Abida Bano, Fuzail Ahmad	https://www.gisaid.org/	?	?	2022-07-09	?
18	hCoV-19/Pakistan/KMU_PHRL_ACGT_ONT_196/2022	betacoronavirus	EPI_ISL_12701910	?	2022-02-09	Asia	Pakistan	Khyber Pakhtunkhwa	kpk	Peshawar	Asia	Pakistan	Khyber Pakhtunkhwa	genome	29782	Human	14	Female	?	B	O	Public Health Reference Lab, Khyber Medical University (PHRL-KP)	Public Health Reference Lab, Khyber Medical University (PHRL-KP)	Muhammad Waseem Shah, Muhammad Zakria, Shahzad Ahmad, Tariq Rahim, Ishaq Khan, Yasar Yousafzai, Sami Siraj, Asif Ali, Hafsah Muhammad, Nasir Ahmad, Peter Thielen, Brian Merritt	https://www.gisaid.org/	?	?	2022-05-16	?
19	hCoV-19/Pakistan/NIH-B60-S17/2022	betacoronavirus	EPI_ISL_13537917	?	2022-06-23	Asia	Pakistan	Islamabad	ICT		Asia	Pakistan	Islamabad	genome	29758	Human	unknown	Female	?	BA.2	GRA	Department of Virology, National Institute of Health, Islamabad, Pakistan	Department of Virology, National Institute of Health, Islamabad, Pakistan	Massab Umair, Aamer Ikram, Muhammad Salman, Zaira Rehman, Muhammad Ammar, Syed Adnan Haider, Nazish Badar, Qasim Malik	https://www.gisaid.org/	?	?	2022-06-30	?
20	hCoV-19/Pakistan/NIH-B60-S3/2022	betacoronavirus	EPI_ISL_13537904	?	2022-06-25	Asia	Pakistan	Islamabad	ICT		Asia	Pakistan	Islamabad	genome	29781	Human	44	Male	?	BA.5.2	GRA	Department of Virology, National Institute of Health, Islamabad, Pakistan	Department of Virology, National Institute of Health, Islamabad, Pakistan	Massab Umair, Aamer Ikram, Muhammad Salman, Zaira Rehman, Muhammad Ammar, Syed Adnan Haider, Nazish Badar, Qasim Malik	https://www.gisaid.org/	?	?	2022-06-30	?
21	hCoV-19/Pakistan/NIH-B60-S21/2022	betacoronavirus	EPI_ISL_13537921	?	2022-06-23	Asia	Pakistan	Islamabad	ICT		Asia	Pakistan	Islamabad	genome	29787	Human	26	Female	?	BA.2	GRA	Department of Virology, National Institute of Health, Islamabad, Pakistan	Department of Virology, National Institute of Health, Islamabad, Pakistan	Massab Umair, Aamer Ikram, Muhammad Salman, Zaira Rehman, Muhammad Ammar, Syed Adnan Haider, Nazish Badar, Qasim Malik	https://www.gisaid.org/	?	?	2022-06-30	?
22	hCoV-19/Pakistan/NIH-B60-S11/2022	betacoronavirus	EPI_ISL_13537911	?	2022-06-25	Asia	Pakistan	Islamabad	ICT		Asia	Pakistan	Islamabad	genome	29756	Human	73	Male	?	BA.5.1	GRA	Department of Virology, National Institute of Health, Islamabad, Pakistan	Department of Virology, National Institute of Health, Islamabad, Pakistan	Massab Umair, Aamer Ikram, Muhammad Salman, Zaira Rehman, Muhammad Ammar, Syed Adnan Haider, Nazish Badar, Qasim Malik	https://www.gisaid.org/	?	?	2022-06-30	?
23	hCoV-19/Pakistan/NIH-B60-S14/2022	betacoronavirus	EPI_ISL_13537914	?	2022-06-23	Asia	Pakistan	Islamabad	ICT		Asia	Pakistan	Islamabad	genome	29780	Human	70	Female	?	BA.5.2	GRA	Department of Virology, National Institute of Health, Islamabad, Pakistan	Department of Virology, National Institute of Health, Islamabad, Pakistan	Massab Umair, Aamer Ikram, Muhammad Salman, Zaira Rehman, Muhammad Ammar, Syed Adnan Haider, Nazish Badar, Qasim Malik	https://www.gisaid.org/	?	?	2022-06-30	?
24	hCoV-19/Pakistan/NIH-B60-S16/2022	betacoronavirus	EPI_ISL_13537916	?	2022-06-23	Asia	Pakistan	Islamabad	ICT		Asia	Pakistan	Islamabad	genome	29747	Human	25	Female	?	BA.5.2	GRA	Department of Virology, National Institute of Health, Islamabad, Pakistan	Department of Virology, National Institute of Health, Islamabad, Pakistan	Massab Umair, Aamer Ikram, Muhammad Salman, Zaira Rehman, Muhammad Ammar, Syed Adnan Haider, Nazish Badar, Qasim Malik	https://www.gisaid.org/	?	?	2022-06-30	?
25	hCoV-19/Pakistan/NIH-B60-S18/2022	betacoronavirus	EPI_ISL_13537918	?	2022-06-23	Asia	Pakistan	Islamabad	ICT		Asia	Pakistan	Islamabad	genome	29761	Human	71	Male	?	BA.2	GRA	Department of Virology, National Institute of Health, Islamabad, Pakistan	Department of Virology, National Institute of Health, Islamabad, Pakistan	Massab Umair, Aamer Ikram, Muhammad Salman, Zaira Rehman, Muhammad Ammar, Syed Adnan Haider, Nazish Badar, Qasim Malik	https://www.gisaid.org/	?	?	2022-06-30	?
26	hCoV-19/Pakistan/NIH-B60-S7/2022	betacoronavirus	EPI_ISL_13537908	?	2022-06-25	Asia	Pakistan	Islamabad	ICT		Asia	Pakistan	Islamabad	genome	29772	Human	36	Female	?	BA.5.2	GRA	Department of Virology, National Institute of Health, Islamabad, Pakistan	Department of Virology, National Institute of Health, Islamabad, Pakistan	Massab Umair, Aamer Ikram, Muhammad Salman, Zaira Rehman, Muhammad Ammar, Syed Adnan Haider, Nazish Badar, Qasim Malik	https://www.gisaid.org/	?	?	2022-06-30	?
27	hCoV-19/Pakistan/NIH-B55-GOV-S12/2022	betacoronavirus	EPI_ISL_13302860	?	2022-06-07	Asia	Pakistan	Islamabad	ICT		Asia	Pakistan	Islamabad	genome	29789	Human	35	Male	?	BA.2	GRA	Department of Virology, National Institute of Health, Islamabad, Pakistan	Department of Virology, National Institute of Health, Islamabad, Pakistan	Massab Umair, Aamer Ikram, Muhammad Salman, Zaira Rehman, Muhammad Ammar, Syed Adnan Haider, Nazish Badar, Qasim Malik	https://www.gisaid.org/	?	?	2022-06-15	?
28	hCoV-19/Pakistan/6450772/2022	betacoronavirus	EPI_ISL_9269367	?	2022-01-08	Asia	Pakistan	Punjab	punjab	Lahore	Asia	Pakistan	Punjab	genome	29446	Human	71	Male	?	BA.1.1	GRA	Provincial Public Health Reference Lab, Punjab AIDS Control Program, Lahore	Provincial Public Health Reference Lab, Punjab AIDS Control Program, Lahore	Hasnain Javed, Faisal Masood, Hassan Nawaz, Abida Bano, Laiba	https://www.gisaid.org/	?	?	2022-01-29	?
29	hCoV-19/Pakistan/IDRL-AKU-KHI-37196-S16/2022	betacoronavirus	EPI_ISL_11262694	?	2022-02-02	Asia	Pakistan	Karachi	sindh		Asia	Pakistan	Karachi	genome	29743	Human	35	Female	?	BA.1.1	GRA	Clinical Lab, Aga Khan University Hospital	Infectious Diseases Research Laboratory, Department of Pediatrics and Child Health	Imran Nisar, Waqasuddin Khan, Furqan Kabir, Fatima Aziz, Samiah Kanwar, Sehrish Munir, Adil Kalam, Asghar Nasir, Syed Ali Raza Shah Bukhari, Zahra Hasan, Fyezah Jehan	https://www.gisaid.org/	?	?	2022-03-22	?
30	hCoV-19/Pakistan/IDRL-AKU-KHI-42681-S80/2022	betacoronavirus	EPI_ISL_11262660	?	2022-02-11	Asia	Pakistan	Karachi	sindh		Asia	Pakistan	Karachi	genome	29774	Human	73	Female	?	BA.1.1	GRA	Clinical Lab, Aga Khan University Hospital	Infectious Diseases Research Laboratory, Department of Pediatrics and Child Health	Furqan Kabir, Imran Nisar, Waqasuddin Khan, Fatima Aziz, Samiah Kanwar, Sehrish Munir, Adil Kalam, Asghar Nasir, Syed Ali Raza Shah Bukhari, Zahra Hasan, Fyezah Jehan	https://www.gisaid.org/	?	?	2022-03-22	?
31	hCoV-19/Pakistan/KMU_PHRL_ACGT_ONT_224/2022	betacoronavirus	EPI_ISL_12701914	?	2022-02-07	Asia	Pakistan	Khyber Pakhtunkhwa	kpk	Peshawar	Asia	Pakistan	Khyber Pakhtunkhwa	genome	29782	Human	30	Female	?	B	O	Public Health Reference Lab, Khyber Medical University (PHRL-KP)	Public Health Reference Lab, Khyber Medical University (PHRL-KP)	Muhammad Waseem Shah, Muhammad Zakria, Shahzad Ahmad, Tariq Rahim, Ishaq Khan, Yasar Yousafzai, Sami Siraj, Asif Ali, Hafsah Muhammad, Nasir Ahmad, Peter Thielen, Brian Merritt	https://www.gisaid.org/	?	?	2022-05-16	?
32	hCoV-19/Pakistan/IDRL-AKU-KHI-64526-S14/2022	betacoronavirus	EPI_ISL_13959375	?	2022-06-21	Asia	Pakistan	Karachi	sindh		Asia	Pakistan	Karachi	genome	29749	Human	23	Male	?	BA.4.1	GRA	Clinical Lab, Aga Khan University Hospital	Infectious Diseases Research Laboratory, Department of Pediatrics and Child Health	Waqasuddin Khan, Imran Nisar, Furqan Kabir, Samiah Kanwar, Fatima Aziz, Adil Kalam, Sehrish Muneer, Zahra Hasan, Fyezah Jehan	https://www.gisaid.org/	?	?	2022-07-20	?
33	hCoV-19/Pakistan/IDRL-AKU-KHI-64367-S4/2022	betacoronavirus	EPI_ISL_13959371	?	2022-06-20	Asia	Pakistan	Karachi	sindh		Asia	Pakistan	Karachi	genome	29752	Human	22	Male	?	BA.5.2	GRA	Clinical Lab, Aga Khan University Hospital	Infectious Diseases Research Laboratory, Department of Pediatrics and Child Health	Imran Nisar, Waqasuddin Khan, Furqan Kabir, Fatima Aziz, Samiah Kanwar, Adil Kalam, Sehrish Muneer, Zahra Hasan, Fyezah Jehan	https://www.gisaid.org/	?	?	2022-07-20	?
34	hCoV-19/Pakistan/IDRL-AKU-KHI-64623-S20/2022	betacoronavirus	EPI_ISL_13959385	?	2022-06-21	Asia	Pakistan	Karachi	sindh		Asia	Pakistan	Karachi	genome	29765	Human	27	Male	?	BA.5.2	GRA	Clinical Lab, Aga Khan University Hospital	Infectious Diseases Research Laboratory, Department of Pediatrics and Child Health	Furqan Kabir, Imran Nisar, Waqasuddin Khan, Fatima Aziz, Samiah Kanwar, Adil Kalam, Sehrish Muneer, Zahra Hasan, Fyezah Jehan	https://www.gisaid.org/	?	?	2022-07-20	?
35	hCoV-19/Pakistan/IDRL-AKU-KHI-64559-S11/2022	betacoronavirus	EPI_ISL_13959379	?	2022-06-21	Asia	Pakistan	Karachi	sindh		Asia	Pakistan	Karachi	genome	29755	Human	35	Male	?	BA.5.5	GRA	Clinical Lab, Aga Khan University Hospital	Infectious Diseases Research Laboratory, Department of Pediatrics and Child Health	Waqasuddin Khan, Imran Nisar, Furqan Kabir, Samiah Kanwar, Fatima Aziz, Adil Kalam, Sehrish Muneer, Zahra Hasan, Fyezah Jehan	https://www.gisaid.org/	?	?	2022-07-20	?
36	hCoV-19/Pakistan/IDRL-AKU-KHI-64362-S3/2022	betacoronavirus	EPI_ISL_13959370	?	2022-06-20	Asia	Pakistan	Karachi	sindh		Asia	Pakistan	Karachi	genome	29759	Human	28	Female	?	BA.5.2	GRA	Clinical Lab, Aga Khan University Hospital	Infectious Diseases Research Laboratory, Department of Pediatrics and Child Health	Imran Nisar, Waqasuddin Khan, Furqan Kabir, Fatima Aziz, Samiah Kanwar, Adil Kalam, Sehrish Muneer, Zahra Hasan, Fyezah Jehan	https://www.gisaid.org/	?	?	2022-07-20	?
37	hCoV-19/Pakistan/IDRL-AKU-KHI-64519-S16/2022	betacoronavirus	EPI_ISL_13959374	?	2022-06-21	Asia	Pakistan	Karachi	sindh		Asia	Pakistan	Karachi	genome	29766	Human	20	Female	?	BA.5.2	GRA	Clinical Lab, Aga Khan University Hospital	Infectious Diseases Research Laboratory, Department of Pediatrics and Child Health	Waqasuddin Khan, Imran Nisar, Furqan Kabir, Samiah Kanwar, Fatima Aziz, Adil Kalam, Sehrish Muneer, Zahra Hasan, Fyezah Jehan	https://www.gisaid.org/	?	?	2022-07-20	?
38	hCoV-19/Pakistan/IDRL-AKU-KHI-64494-S9/2022	betacoronavirus	EPI_ISL_13959373	?	2022-06-21	Asia	Pakistan	Karachi	sindh		Asia	Pakistan	Karachi	genome	29754	Human	30	Female	?	BA.4	GRA	Clinical Lab, Aga Khan University Hospital	Infectious Diseases Research Laboratory, Department of Pediatrics and Child Health	Waqasuddin Khan, Imran Nisar, Furqan Kabir, Samiah Kanwar, Fatima Aziz, Adil Kalam, Sehrish Muneer, Zahra Hasan, Fyezah Jehan	https://www.gisaid.org/	?	?	2022-07-20	?
39	hCoV-19/Pakistan/IDRL-AKU-KHI-64528-S13/2022	betacoronavirus	EPI_ISL_13959376	?	2022-06-21	Asia	Pakistan	Karachi	sindh		Asia	Pakistan	Karachi	genome	29752	Human	60	Female	?	BA.5.2	GRA	Clinical Lab, Aga Khan University Hospital	Infectious Diseases Research Laboratory, Department of Pediatrics and Child Health	Waqasuddin Khan, Imran Nisar, Furqan Kabir, Samiah Kanwar, Fatima Aziz, Adil Kalam, Sehrish Muneer, Zahra Hasan, Fyezah Jehan	https://www.gisaid.org/	?	?	2022-07-20	?
40	hCoV-19/Pakistan/IDRL-AKU-KHI-64535-S15/2022	betacoronavirus	EPI_ISL_13959377	?	2022-06-21	Asia	Pakistan	Karachi	sindh		Asia	Pakistan	Karachi	genome	29765	Human	21	Male	?	BA.5.2	GRA	Clinical Lab, Aga Khan University Hospital	Infectious Diseases Research Laboratory, Department of Pediatrics and Child Health	Waqasuddin Khan, Imran Nisar, Furqan Kabir, Samiah Kanwar, Fatima Aziz, Adil Kalam, Sehrish Muneer, Zahra Hasan, Fyezah Jehan	https://www.gisaid.org/	?	?	2022-07-20	?
41	hCoV-19/Pakistan/IDRL-AKU-KHI-64540-S10/2022	betacoronavirus	EPI_ISL_13959378	?	2022-06-21	Asia	Pakistan	Karachi	sindh		Asia	Pakistan	Karachi	genome	29752	Human	22	Female	?	BA.5.2	GRA	Clinical Lab, Aga Khan University Hospital	Infectious Diseases Research Laboratory, Department of Pediatrics and Child Health	Waqasuddin Khan, Imran Nisar, Furqan Kabir, Samiah Kanwar, Fatima Aziz, Adil Kalam, Sehrish Muneer, Zahra Hasan, Fyezah Jehan	https://www.gisaid.org/	?	?	2022-07-20	?
42	hCoV-19/Pakistan/IDRL-AKU-KHI-64595-S22/2022	betacoronavirus	EPI_ISL_13959382	?	2022-06-22	Asia	Pakistan	Karachi	sindh		Asia	Pakistan	Karachi	genome	29752	Human	27	Female	?	BA.5.2	GRA	Clinical Lab, Aga Khan University Hospital	Infectious Diseases Research Laboratory, Department of Pediatrics and Child Health	Furqan Kabir, Imran Nisar, Waqasuddin Khan, Fatima Aziz, Samiah Kanwar, Adil Kalam, Sehrish Muneer, Zahra Hasan, Fyezah Jehan	https://www.gisaid.org/	?	?	2022-07-20	?
43	hCoV-19/Pakistan/IDRL-AKU-KHI-64561-S12/2022	betacoronavirus	EPI_ISL_13959380	?	2022-06-21	Asia	Pakistan	Karachi	sindh		Asia	Pakistan	Karachi	genome	29763	Human	21	Male	?	BA.5.2	GRA	Clinical Lab, Aga Khan University Hospital	Infectious Diseases Research Laboratory, Department of Pediatrics and Child Health	Waqasuddin Khan, Imran Nisar, Furqan Kabir, Samiah Kanwar, Fatima Aziz, Adil Kalam, Sehrish Muneer, Zahra Hasan, Fyezah Jehan	https://www.gisaid.org/	?	?	2022-07-20	?
44	hCoV-19/Pakistan/IDRL-AKU-KHI-64351-S6/2022	betacoronavirus	EPI_ISL_13959367	?	2022-06-20	Asia	Pakistan	Karachi	sindh		Asia	Pakistan	Karachi	genome	29765	Human	22	Male	?	BA.2	GRA	Clinical Lab, Aga Khan University Hospital	Infectious Diseases Research Laboratory, Department of Pediatrics and Child Health	Imran Nisar, Waqasuddin Khan, Furqan Kabir, Fatima Aziz, Samiah Kanwar, Adil Kalam, Sehrish Muneer, Zahra Hasan, Fyezah Jehan	https://www.gisaid.org/	?	?	2022-07-20	?
45	hCoV-19/Pakistan/IDRL-AKU-KHI-64771-S23/2022	betacoronavirus	EPI_ISL_13959387	?	2022-06-22	Asia	Pakistan	Karachi	sindh		Asia	Pakistan	Karachi	genome	29756	Human	18	Female	?	BA.4.1	GRA	Clinical Lab, Aga Khan University Hospital	Infectious Diseases Research Laboratory, Department of Pediatrics and Child Health	Furqan Kabir, Imran Nisar, Waqasuddin Khan, Fatima Aziz, Samiah Kanwar, Adil Kalam, Sehrish Muneer, Zahra Hasan, Fyezah Jehan	https://www.gisaid.org/	?	?	2022-07-20	?
46	hCoV-19/Pakistan/IDRL-AKU-KHI-64732-S24/2022	betacoronavirus	EPI_ISL_13959386	?	2022-06-22	Asia	Pakistan	Karachi	sindh		Asia	Pakistan	Karachi	genome	29754	Human	48	Male	?	BA.5.2	GRA	Clinical Lab, Aga Khan University Hospital	Infectious Diseases Research Laboratory, Department of Pediatrics and Child Health	Furqan Kabir, Imran Nisar, Waqasuddin Khan, Fatima Aziz, Samiah Kanwar, Adil Kalam, Sehrish Muneer, Zahra Hasan, Fyezah Jehan	https://www.gisaid.org/	?	?	2022-07-20	?
47	hCoV-19/Pakistan/IDRL-AKU-KHI-64776-S17/2022	betacoronavirus	EPI_ISL_13959388	?	2022-06-22	Asia	Pakistan	Karachi	sindh		Asia	Pakistan	Karachi	genome	29758	Human	21	Male	?	BA.2	GRA	Clinical Lab, Aga Khan University Hospital	Infectious Diseases Research Laboratory, Department of Pediatrics and Child Health	Furqan Kabir, Imran Nisar, Waqasuddin Khan, Fatima Aziz, Samiah Kanwar, Adil Kalam, Sehrish Muneer, Zahra Hasan, Fyezah Jehan	https://www.gisaid.org/	?	?	2022-07-20	?
48	hCoV-19/Pakistan/IDRL-AKU-KHI-64352-S5/2022	betacoronavirus	EPI_ISL_13959368	?	2022-06-20	Asia	Pakistan	Karachi	sindh		Asia	Pakistan	Karachi	genome	29758	Human	21	Male	?	BA.2	GRA	Clinical Lab, Aga Khan University Hospital	Infectious Diseases Research Laboratory, Department of Pediatrics and Child Health	Imran Nisar, Waqasuddin Khan, Furqan Kabir, Fatima Aziz, Samiah Kanwar, Adil Kalam, Sehrish Muneer, Zahra Hasan, Fyezah Jehan	https://www.gisaid.org/	?	?	2022-07-20	?
49	hCoV-19/Pakistan/IDRL-AKU-KHI-64140-S1/2022	betacoronavirus	EPI_ISL_13959365	?	2022-06-17	Asia	Pakistan	Karachi	sindh		Asia	Pakistan	Karachi	genome	29752	Human	19	Female	?	BA.2	GRA	Clinical Lab, Aga Khan University Hospital	Infectious Diseases Research Laboratory, Department of Pediatrics and Child Health	Imran Nisar, Waqasuddin Khan, Furqan Kabir, Fatima Aziz, Samiah Kanwar, Adil Kalam, Sehrish Muneer, Zahra Hasan, Fyezah Jehan	https://www.gisaid.org/	?	?	2022-07-20	?
50	hCoV-19/Pakistan/IDRL-AKU-KHI-64361-S7/2022	betacoronavirus	EPI_ISL_13959369	?	2022-06-20	Asia	Pakistan	Karachi	sindh		Asia	Pakistan	Karachi	genome	29764	Human	34	Male	?	BA.5.2.1	GRA	Clinical Lab, Aga Khan University Hospital	Infectious Diseases Research Laboratory, Department of Pediatrics and Child Health	Imran Nisar, Waqasuddin Khan, Furqan Kabir, Fatima Aziz, Samiah Kanwar, Adil Kalam, Sehrish Muneer, Zahra Hasan, Fyezah Jehan	https://www.gisaid.org/	?	?	2022-07-20	?
51	hCoV-19/Pakistan/IDRL-AKU-KHI-37311-S21/2022	betacoronavirus	EPI_ISL_11262696	?	2022-02-02	Asia	Pakistan	Karachi	sindh		Asia	Pakistan	Karachi	genome	29458	Human	30	Female	?	BA.1.1	GRA	Clinical Lab, Aga Khan University Hospital	Infectious Diseases Research Laboratory, Department of Pediatrics and Child Health	Imran Nisar, Waqasuddin Khan, Furqan Kabir, Fatima Aziz, Samiah Kanwar, Sehrish Munir, Adil Kalam, Asghar Nasir, Syed Ali Raza Shah Bukhari, Zahra Hasan, Fyezah Jehan	https://www.gisaid.org/	?	?	2022-03-22	?
52	hCoV-19/Pakistan/AKU-JAN-RUN-MIN-11/2021	betacoronavirus	EPI_ISL_9861355	?	2021-12-31	Asia	Pakistan		sindh		Asia	Pakistan		genome	29812	Human	12	Female	?	BA.1.1	GRA	Department of Pathology and Laboratory Medicine, AKUH Laboratories, Karachi, Pakistan	Department of Pathology and Laboratory Medicine, AKUH Laboratories, Karachi, Pakistan	A.R. Bukhari, A. Nasir, A. Kanji, P.Thielen, A. Samreen, J. Ashraf, R. Hasan, U.B. Aamir, Z. Hasan (Funding support NIH Fogarty Training Grant, USA; University Research Council Grant, AKU; WHO, Islamabad, Pakistan; Health Security Partners, USA)	https://www.gisaid.org/	?	?	2022-02-14	?
53	hCoV-19/Pakistan/AKU-JAN-RUN-MIN-07/2021	betacoronavirus	EPI_ISL_9861352	?	2021-12-31	Asia	Pakistan		sindh		Asia	Pakistan		genome	29811	Human	30	Male	?	BA.1.1	GRA	Department of Pathology and Laboratory Medicine, AKUH Laboratories, Karachi, Pakistan	Department of Pathology and Laboratory Medicine, AKUH Laboratories, Karachi, Pakistan	A.R. Bukhari, A. Nasir, A. Kanji, P.Thielen, A. Samreen, J. Ashraf, R. Hasan, U.B. Aamir, Z. Hasan (Funding support NIH Fogarty Training Grant, USA; University Research Council Grant, AKU; WHO, Islamabad, Pakistan; Health Security Partners, USA)	https://www.gisaid.org/	?	?	2022-02-14	?
54	hCoV-19/Pakistan/AKU-JAN-RUN-MIN-10/2021	betacoronavirus	EPI_ISL_9861354	?	2021-12-31	Asia	Pakistan		sindh		Asia	Pakistan		genome	29802	Human	40	Male	?	BA.1.1	GRA	Department of Pathology and Laboratory Medicine, AKUH Laboratories, Karachi, Pakistan	Department of Pathology and Laboratory Medicine, AKUH Laboratories, Karachi, Pakistan	A.R. Bukhari, A. Nasir, A. Kanji, P.Thielen, A. Samreen, J. Ashraf, R. Hasan, U.B. Aamir, Z. Hasan (Funding support NIH Fogarty Training Grant, USA; University Research Council Grant, AKU; WHO, Islamabad, Pakistan; Health Security Partners, USA)	https://www.gisaid.org/	?	?	2022-02-14	?
55	hCoV-19/Pakistan/AKU-JAN-RUN-MIN-05/2021	betacoronavirus	EPI_ISL_9861350	?	2021-12-31	Asia	Pakistan		sindh		Asia	Pakistan		genome	29811	Human	14	Female	?	BA.1.1	GRA	Department of Pathology and Laboratory Medicine, AKUH Laboratories, Karachi, Pakistan	Department of Pathology and Laboratory Medicine, AKUH Laboratories, Karachi, Pakistan	A.R. Bukhari, A. Nasir, A. Kanji, P.Thielen, A. Samreen, J. Ashraf, R. Hasan, U.B. Aamir, Z. Hasan (Funding support NIH Fogarty Training Grant, USA; University Research Council Grant, AKU; WHO, Islamabad, Pakistan; Health Security Partners, USA)	https://www.gisaid.org/	?	?	2022-02-14	?
56	hCoV-19/Pakistan/AKU-JAN-RUN-MIN-15/2021	betacoronavirus	EPI_ISL_9861357	?	2021-12-31	Asia	Pakistan		sindh		Asia	Pakistan		genome	29865	Human	31	Female	?	BA.1.1.13	GRA	Department of Pathology and Laboratory Medicine, AKUH Laboratories, Karachi, Pakistan	Department of Pathology and Laboratory Medicine, AKUH Laboratories, Karachi, Pakistan	A.R. Bukhari, A. Nasir, A. Kanji, P.Thielen, A. Samreen, J. Ashraf, R. Hasan, U.B. Aamir, Z. Hasan (Funding support NIH Fogarty Training Grant, USA; University Research Council Grant, AKU; WHO, Islamabad, Pakistan; Health Security Partners, USA)	https://www.gisaid.org/	?	?	2022-02-14	?
57	hCoV-19/Pakistan/AKU-001/2022	betacoronavirus	EPI_ISL_9856176	?	2022-01-02	Asia	Pakistan		sindh		Asia	Pakistan		genome	29464	Human	68	Male	?	BA.2	GRA	Department of Pathology and Laboratory Medicine, AKUH Laboratories, Karachi, Pakistan	Department of Pathology and Laboratory Medicine, AKUH Laboratories, Karachi, Pakistan	A.R. Bukhari, A. Nasir, A. Kanji, P.Thielen, A. Samreen, J. Ashraf, R. Hasan, U.B. Aamir, Z. Hasan (Funding support NIH Fogarty Training Grant, USA; University Research Council Grant, AKU; WHO, Islamabad, Pakistan; Health Security Partners, USA)	https://www.gisaid.org/	?	?	2022-02-14	?
58	hCoV-19/Pakistan/AKU-APR-R1-MIN-12/2022	betacoronavirus	EPI_ISL_13965719	?	2022-02-18	Asia	Pakistan		sindh		Asia	Pakistan		genome	29729	Human	38	Female	?	BA.2	GRA	Department of Pathology and Laboratory Medicine, AKUH Laboratories, Karachi, Pakistan	Department of Pathology and Laboratory Medicine, AKUH Laboratories, Karachi, Pakistan	F. Kirimi, A. Kanji, A.R. Bukhari, Z.A. Ullah, P.Thielen, J. Ashraf, R. Hasan, Z. Hasan (Funding support NIH Fogarty Training Grant, USA; University Research Council Grant, AKU)	https://www.gisaid.org/	?	?	2022-07-21	?
59	hCoV-19/Pakistan/AKU-APR-R1-MIN-22/2022	betacoronavirus	EPI_ISL_13965729	?	2022-01-25	Asia	Pakistan		sindh		Asia	Pakistan		genome	29746	Human	43	Female	?	BA.1.1	GRA	Department of Pathology and Laboratory Medicine, AKUH Laboratories, Karachi, Pakistan	Department of Pathology and Laboratory Medicine, AKUH Laboratories, Karachi, Pakistan	F. Kirimi, A. Kanji, A.R. Bukhari, Z.A. Ullah, P.Thielen, J. Ashraf, R. Hasan, Z. Hasan (Funding support NIH Fogarty Training Grant, USA; University Research Council Grant, AKU)	https://www.gisaid.org/	?	?	2022-07-21	?
60	hCoV-19/Pakistan/AKU-APR-R1-MIN-21/2022	betacoronavirus	EPI_ISL_13965728	?	2022-01-02	Asia	Pakistan		sindh		Asia	Pakistan		genome	29729	Human	57	Female	?	BA.2	GRA	Department of Pathology and Laboratory Medicine, AKUH Laboratories, Karachi, Pakistan	Department of Pathology and Laboratory Medicine, AKUH Laboratories, Karachi, Pakistan	F. Kirimi, A. Kanji, A.R. Bukhari, Z.A. Ullah, P.Thielen, J. Ashraf, R. Hasan, Z. Hasan (Funding support NIH Fogarty Training Grant, USA; University Research Council Grant, AKU)	https://www.gisaid.org/	?	?	2022-07-21	?
61	hCoV-19/Pakistan/AKU-APR-R1-MIN-11/2022	betacoronavirus	EPI_ISL_13965718	?	2022-02-17	Asia	Pakistan		sindh		Asia	Pakistan		genome	29729	Human	31	Female	?	BA.2	GRA	Department of Pathology and Laboratory Medicine, AKUH Laboratories, Karachi, Pakistan	Department of Pathology and Laboratory Medicine, AKUH Laboratories, Karachi, Pakistan	F. Kirimi, A. Kanji, A.R. Bukhari, Z.A. Ullah, P.Thielen, J. Ashraf, R. Hasan, Z. Hasan (Funding support NIH Fogarty Training Grant, USA; University Research Council Grant, AKU)	https://www.gisaid.org/	?	?	2022-07-21	?
62	hCoV-19/Pakistan/AKU-APR-R1-MIN-09/2022	betacoronavirus	EPI_ISL_13965716	?	2022-02-26	Asia	Pakistan		sindh		Asia	Pakistan		genome	29729	Human	45	Male	?	BA.2	GRA	Department of Pathology and Laboratory Medicine, AKUH Laboratories, Karachi, Pakistan	Department of Pathology and Laboratory Medicine, AKUH Laboratories, Karachi, Pakistan	F. Kirimi, A. Kanji, A.R. Bukhari, Z.A. Ullah, P.Thielen, J. Ashraf, R. Hasan, Z. Hasan (Funding support NIH Fogarty Training Grant, USA; University Research Council Grant, AKU)	https://www.gisaid.org/	?	?	2022-07-21	?
63	hCoV-19/Pakistan/AKU-APR-R1-MIN-19/2022	betacoronavirus	EPI_ISL_13965726	?	2022-02-27	Asia	Pakistan		sindh		Asia	Pakistan		genome	29720	Human	56	Female	?	BA.2	GRA	Department of Pathology and Laboratory Medicine, AKUH Laboratories, Karachi, Pakistan	Department of Pathology and Laboratory Medicine, AKUH Laboratories, Karachi, Pakistan	F. Kirimi, A. Kanji, A.R. Bukhari, Z.A. Ullah, P.Thielen, J. Ashraf, R. Hasan, Z. Hasan (Funding support NIH Fogarty Training Grant, USA; University Research Council Grant, AKU)	https://www.gisaid.org/	?	?	2022-07-21	?
64	hCoV-19/Pakistan/AKU-APR-R1-MIN-16/2022	betacoronavirus	EPI_ISL_13965723	?	2022-02-15	Asia	Pakistan		sindh		Asia	Pakistan		genome	29729	Human	41	Female	?	BA.2	GRA	Department of Pathology and Laboratory Medicine, AKUH Laboratories, Karachi, Pakistan	Department of Pathology and Laboratory Medicine, AKUH Laboratories, Karachi, Pakistan	F. Kirimi, A. Kanji, A.R. Bukhari, Z.A. Ullah, P.Thielen, J. Ashraf, R. Hasan, Z. Hasan (Funding support NIH Fogarty Training Grant, USA; University Research Council Grant, AKU)	https://www.gisaid.org/	?	?	2022-07-21	?
65	hCoV-19/Pakistan/AKU-APR-R1-MIN-17/2022	betacoronavirus	EPI_ISL_13965724	?	2022-02-26	Asia	Pakistan		sindh		Asia	Pakistan		genome	29708	Human	19	Female	?	BA.2	GRA	Department of Pathology and Laboratory Medicine, AKUH Laboratories, Karachi, Pakistan	Department of Pathology and Laboratory Medicine, AKUH Laboratories, Karachi, Pakistan	F. Kirimi, A. Kanji, A.R. Bukhari, Z.A. Ullah, P.Thielen, J. Ashraf, R. Hasan, Z. Hasan (Funding support NIH Fogarty Training Grant, USA; University Research Council Grant, AKU)	https://www.gisaid.org/	?	?	2022-07-21	?
66	hCoV-19/Pakistan/AKU-APR-R1-MIN-14/2021	betacoronavirus	EPI_ISL_13965721	?	2021-12-13	Asia	Pakistan		sindh		Asia	Pakistan		genome	29769	Human	35	Male	?	B.1.617.2	GK	Department of Pathology and Laboratory Medicine, AKUH Laboratories, Karachi, Pakistan	Department of Pathology and Laboratory Medicine, AKUH Laboratories, Karachi, Pakistan	F. Kirimi, A. Kanji, A.R. Bukhari, A. Samreen, P.Thielen, J. Ashraf, R. Hasan, Z. Hasan (Funding support NIH Fogarty Training Grant, USA; University Research Council Grant, AKU)	https://www.gisaid.org/	?	?	2022-07-21	?
67	hCoV-19/Pakistan/AKU-APR-R1-MIN-15/2022	betacoronavirus	EPI_ISL_13965722	?	2022-02-15	Asia	Pakistan		sindh		Asia	Pakistan		genome	29729	Human	60	Male	?	BA.2	GRA	Department of Pathology and Laboratory Medicine, AKUH Laboratories, Karachi, Pakistan	Department of Pathology and Laboratory Medicine, AKUH Laboratories, Karachi, Pakistan	F. Kirimi, A. Kanji, A.R. Bukhari, Z.A. Ullah, P.Thielen, J. Ashraf, R. Hasan, Z. Hasan (Funding support NIH Fogarty Training Grant, USA; University Research Council Grant, AKU)	https://www.gisaid.org/	?	?	2022-07-21	?
68	hCoV-19/Pakistan/AKU-APR-R1-MIN-13/2022	betacoronavirus	EPI_ISL_13965720	?	2022-02-18	Asia	Pakistan		sindh		Asia	Pakistan		genome	29729	Human	36	Female	?	BA.2	GRA	Department of Pathology and Laboratory Medicine, AKUH Laboratories, Karachi, Pakistan	Department of Pathology and Laboratory Medicine, AKUH Laboratories, Karachi, Pakistan	F. Kirimi, A. Kanji, A.R. Bukhari, Z.A. Ullah, P.Thielen, J. Ashraf, R. Hasan, Z. Hasan (Funding support NIH Fogarty Training Grant, USA; University Research Council Grant, AKU)	https://www.gisaid.org/	?	?	2022-07-21	?
69	hCoV-19/Pakistan/PPHRL-PACP-43/2022	betacoronavirus	EPI_ISL_13714574	?	2022-06-22	Asia	Pakistan	Punjab	punjab	Lahore	Asia	Pakistan	Punjab	genome	29578	Human	83	Male	?	BA.2	GRA	Provincial Public Health Reference Lab, Punjab AIDS Control Program, Lahore	Provincial Public Health Reference Lab, Punjab AIDS Control Program, Lahore	Hasnain Javed, Abida Bano, Fuzail Ahmad	https://www.gisaid.org/	?	?	2022-07-08	?
70	hCoV-19/Pakistan/IDRL-AKU-KHI-63887-S10/2022	betacoronavirus	EPI_ISL_13521609	?	2022-06-14	Asia	Pakistan	Karachi	sindh		Asia	Pakistan	Karachi	genome	29764	Human	30	Male	?	BA.5.2	GRA	Clinical Lab, Aga Khan University Hospital	Infectious Diseases Research Laboratory, Department of Pediatrics and Child Health	Furqan Kabir, Waqasuddin Khan, Imran Nisar, Samiah Kanwar, Fatima Aziz, Adil Kalam, Sherish Muneer, Zahra Hasan, Fyezah Jehan	https://www.gisaid.org/	?	?	2022-06-29	?
71	hCoV-19/Pakistan/NIH-B58-GOV-S13/2022	betacoronavirus	EPI_ISL_13464056	?	2022-06-20	Asia	Pakistan	Islamabad	ICT		Asia	Pakistan	Islamabad	genome	29756	Human	65	Female	?	BA.5.2	GRA	Department of Virology, National Institute of Health	Department of Virology, National Institute of Health	Massab Umair, Aamer Ikram, Muhammad Salman, Zaira Rehman, Muhammad Ammar, Syed Adnan Haider, Nazish Badar, Qasim Malik	https://www.gisaid.org/	?	?	2022-06-25	?
72	hCoV-19/Pakistan/IDRL-AKU-KHI-63257-S15/2022	betacoronavirus	EPI_ISL_13422859	?	2022-06-06	Asia	Pakistan	Karachi	sindh		Asia	Pakistan	Karachi	genome	29790	Human	63	Male	?	BA.5.2	GRA	Clinical Lab, Aga Khan University Hospital	Infectious Diseases Research Laboratory, Department of Pediatrics and Child Health	Furqan Kabir, Waqasuddin Khan, Imran Nisar, Fatima Aziz, Samiah Kanwar, Adil Kalam, Sehrish Muneer, Zahra Hasan, Fyezah Jehan	https://www.gisaid.org/	?	?	2022-06-23	?
73	hCoV-19/Pakistan/NIH-B55-GOV-S14/2022	betacoronavirus	EPI_ISL_13302862	?	2022-06-07	Asia	Pakistan	Islamabad	ICT		Asia	Pakistan	Islamabad	genome	29783	Human	26	Male	?	BA.2	GRA	Department of Virology, National Institute of Health, Islamabad, Pakistan	Department of Virology, National Institute of Health, Islamabad, Pakistan	Massab Umair, Aamer Ikram, Muhammad Salman, Zaira Rehman, Muhammad Ammar, Syed Adnan Haider, Nazish Badar, Qasim Malik	https://www.gisaid.org/	?	?	2022-06-15	?
74	hCoV-19/Pakistan/NIH-B44-S3/2022	betacoronavirus	EPI_ISL_12179289	?	2022-04-06	Asia	Pakistan	Islamabad	ICT		Asia	Pakistan	Islamabad	genome	29806	Human	31	Male	?	BA.2	GRA	Department of Virology	Department of Virology	Massab Umair, Aamer Ikram, Muhammad Salman, Zaira Rehman, Muhammad Ammar, Syed Adnan Haider, Nazish Badar, Abdul Ahad, and Hamza Ahmed Mirza	https://www.gisaid.org/	?	?	2022-04-21	?
75	hCoV-19/Pakistan/NIH-B43-S21/2022	betacoronavirus	EPI_ISL_12055227	?	2022-04-03	Asia	Pakistan	Islamabad	ICT		Asia	Pakistan	Islamabad	genome	29796	Human	31	Female	?	BA.2	GRA	Department of Virology	Department of Virology	Massab Umair, Aamer Ikram, Muhammad Salman, Zaira Rehman, Muhammad Ammar, Syed Adnan Haider, Nazish Badar, Abdul Ahad, and Hamza Ahmed Mirza	https://www.gisaid.org/	?	?	2022-04-14	?
76	hCoV-19/Pakistan/NIH-B41-S19/2022	betacoronavirus	EPI_ISL_11811361	?	2022-03-25	Asia	Pakistan	Islamabad	ICT		Asia	Pakistan	Islamabad	genome	29802	Human	unknown	Male	?	BA.2	GRA	Department of Virology	Department of Virology	Massab Umair, Aamer Ikram, Muhammad Salman, Zaira Rehman, Muhammad Ammar, Syed Adnan Haider, Nazish Badar, Abdul Ahad, and Hamza Ahmed Mirza	https://www.gisaid.org/	?	?	2022-04-06	?
77	hCoV-19/Pakistan/IDRL-AKU-KHI-42693-S86/2022	betacoronavirus	EPI_ISL_11262661	?	2022-02-11	Asia	Pakistan	Karachi	sindh		Asia	Pakistan	Karachi	genome	29758	Human	30	Female	?	BA.2	GRA	Clinical Lab, Aga Khan University Hospital	Infectious Diseases Research Laboratory, Department of Pediatrics and Child Health	Furqan Kabir, Imran Nisar, Waqasuddin Khan, Fatima Aziz, Samiah Kanwar, Sehrish Munir, Adil Kalam, Asghar Nasir, Syed Ali Raza Shah Bukhari, Zahra Hasan, Fyezah Jehan	https://www.gisaid.org/	?	?	2022-03-22	?
78	hCoV-19/Pakistan/PPHRL-15/2022	betacoronavirus	EPI_ISL_11402744	?	2022-01-29	Asia	Pakistan	Punjab	punjab	Lahore	Asia	Pakistan	Punjab	genome	29444	Human	45	Male	?	BA.1	GRA	Provincial Public Health Reference Lab, Punjab AIDS Control Program, Lahore	Provincial Public Health Reference Lab, Punjab AIDS Control Program, Lahore	Hasnain Javed, Abida Bano, Fuzail Ahmad, Laiba	https://www.gisaid.org/	?	?	2022-03-25	?
79	hCoV-19/Pakistan/KMU_PHRL_113/2022	betacoronavirus	EPI_ISL_12698317	?	2022-01-15	Asia	Pakistan	Khyber Pakhtunkhwa	kpk	Peshawar	Asia	Pakistan	Khyber Pakhtunkhwa	genome	29782	Human	45	Male	?	B	O	Public Health Reference Lab, Khyber Medical University (PHRL-KP)	Public Health Reference Lab, Khyber Medical University (PHRL-KP)	Muhammad Zakria, Muhammad Waseem Shah, Shahzad Ahmad, Tariq Rahim, Iqbal Nisa, Hanif Ullah, Ishaq Khan, Yasar Yousafzai, Sami Siraj, Asif Ali, Hafsah Muhammad, Nasir Ahmad, Peter Thielen, Brian Merritt	https://www.gisaid.org/	?	?	2022-05-15	?
80	hCoV-19/Pakistan/NIH-B35-S10/2022	betacoronavirus	EPI_ISL_9651661	?	2022-02-01	Asia	Pakistan	Islamabad	ICT		Asia	Pakistan	Islamabad	genome	29782	Human	unknown	Female	?	BA.2	GRA	Department of Virology	Department of Virology	Massab Umair, Aamer Ikram, Muhammad Salman, Zaira Rehman, Muhammad Ammar, Syed Adnan Haider, Nazish Badar, Abdul Ahad, Hamza Ahmed Mirza	https://www.gisaid.org/	?	?	2022-02-08	?
81	hCoV-19/Pakistan/IDRL-AKU-KHI-43121-S89/2022	betacoronavirus	EPI_ISL_11262668	?	2022-02-12	Asia	Pakistan	Karachi	sindh		Asia	Pakistan	Karachi	genome	29758	Human	38	Female	?	BA.2	GRA	Clinical Lab, Aga Khan University Hospital	Infectious Diseases Research Laboratory, Department of Pediatrics and Child Health	Furqan Kabir, Waqasuddin Khan, Imran Nisar, Fatima Aziz, Samiah Kanwar, Sehrish Munir, Adil Kalam, Asghar Nasir, Syed Ali Raza Shah Bukhari, Zahra Hasan, Fyezah Jehan	https://www.gisaid.org/	?	?	2022-03-22	?
82	hCoV-19/Pakistan/PPHRL-1/2021	betacoronavirus	EPI_ISL_7996861	?	2021-12-16	Asia	Pakistan	Lahore	punjab		Asia	Pakistan	Lahore	genome	29771	Human	26	Male	?	BA.1.15	GRA	Provincial Public Health Reference Laboratory (PPHRL), PACP	Provincial Public Health Reference Laboratory, Punjab Aids Control program Complex, 6-birdwood Road, Lahore , Punjab, Pakistan	Hasnain Javed, Hassan Nawaz ,Abida Bano, Mariam Javed	https://www.gisaid.org/	?	?	2021-12-23	?
83	hCoV-19/Pakistan/NIH-B37-S14/2022	betacoronavirus	EPI_ISL_11114677	?	2022-01-29	Asia	Pakistan	Azad Jammu and Kashmir	AJK		Asia	Pakistan	Azad Jammu and Kashmir	genome	29825	Human	19	Male	?	BA.2	GRA	PCR Laboratory, Divisional Head Quarters Teaching Hospital	Department of Virology	Massab Umair, Aamer Ikram, Muhammad Salman, Zaira Rehman, Muhammad Ammar, Syed Adnan Haider, Nazish Badar, Abdul Ahad, Hamza Ahmed Mirza, Shahjahan Tabussam, Samuel Sims and Katherine Edington	https://www.gisaid.org/	?	?	2022-03-17	?
84	hCoV-19/Pakistan/NIH-B68-S8/2022	betacoronavirus	EPI_ISL_13985716	?	2022-07-14	Asia	Pakistan	Islamabad	ICT		Asia	Pakistan	Islamabad	genome	29782	Human	53	Male	?	BA.2	GRA	Department of Virology, National Institute of Health, Islamabad, Pakistan	Department of Virology, National Institute of Health, Islamabad, Pakistan	Massab Umair, Aamer Ikram, Muhammad Salman, Zaira Rehman, Muhammad Ammar, Syed Adnan Haider, Nazish Badar, Qasim Malik	https://www.gisaid.org/	?	?	2022-07-22	?
85	hCoV-19/Pakistan/NIH-B68-S11/2022	betacoronavirus	EPI_ISL_13985719	?	2022-07-14	Asia	Pakistan	Islamabad	ICT		Asia	Pakistan	Islamabad	genome	29756	Human	44	Male	?	BA.4	GRA	Department of Virology, National Institute of Health, Islamabad, Pakistan	Department of Virology, National Institute of Health, Islamabad, Pakistan	Massab Umair, Aamer Ikram, Muhammad Salman, Zaira Rehman, Muhammad Ammar, Syed Adnan Haider, Nazish Badar, Qasim Malik	https://www.gisaid.org/	?	?	2022-07-22	?
86	hCoV-19/Pakistan/NIH-B68-S5/2022	betacoronavirus	EPI_ISL_13985713	?	2022-07-17	Asia	Pakistan	Islamabad	ICT		Asia	Pakistan	Islamabad	genome	29759	Human	39	Female	?	BA.5.2	GRA	Department of Virology, National Institute of Health, Islamabad, Pakistan	Department of Virology, National Institute of Health, Islamabad, Pakistan	Massab Umair, Aamer Ikram, Muhammad Salman, Zaira Rehman, Muhammad Ammar, Syed Adnan Haider, Nazish Badar, Qasim Malik	https://www.gisaid.org/	?	?	2022-07-22	?
87	hCoV-19/Pakistan/NIH-B68-S16/2022	betacoronavirus	EPI_ISL_13985724	?	2022-07-15	Asia	Pakistan	Islamabad	ICT		Asia	Pakistan	Islamabad	genome	29829	Human	27	Female	?	BA.5.2	GRA	Department of Virology, National Institute of Health, Islamabad, Pakistan	Department of Virology, National Institute of Health, Islamabad, Pakistan	Massab Umair, Aamer Ikram, Muhammad Salman, Zaira Rehman, Muhammad Ammar, Syed Adnan Haider, Nazish Badar, Qasim Malik	https://www.gisaid.org/	?	?	2022-07-22	?
88	hCoV-19/Pakistan/NIH-B68-S1/2022	betacoronavirus	EPI_ISL_13985709	?	2022-07-17	Asia	Pakistan	Jhelum	PUNJAB		Asia	Pakistan	Jhelum	genome	29762	Human	48	Female	?	BA.4	GRA	Department of Virology, National Institute of Health, Islamabad, Pakistan	Department of Virology, National Institute of Health, Islamabad, Pakistan	Massab Umair, Aamer Ikram, Muhammad Salman, Zaira Rehman, Muhammad Ammar, Syed Adnan Haider, Nazish Badar, Qasim Malik	https://www.gisaid.org/	?	?	2022-07-22	?
89	hCoV-19/Pakistan/IDRL-AKU-KHI-19673-S7/2022	betacoronavirus	EPI_ISL_11262681	?	2022-01-17	Asia	Pakistan	Karachi	sindh		Asia	Pakistan	Karachi	genome	29746	Human	36	Male	?	BA.1.1	GRA	Clinical Lab, Aga Khan University Hospital	Infectious Diseases Research Laboratory, Department of Pediatrics and Child Health	Imran Nisar, Waqasuddin Khan, Furqan Kabir, Fatima Aziz, Samiah Kanwar, Sehrish Munir, Adil Kalam, Asghar Nasir, Syed Ali Raza Shah Bukhari, Zahra Hasan, Fyezah Jehan	https://www.gisaid.org/	?	?	2022-03-22	?
90	hCoV-19/Pakistan/IDRL-AKU-KHI-17790-S2/2022	betacoronavirus	EPI_ISL_11262678	?	2022-01-16	Asia	Pakistan	Karachi	sindh		Asia	Pakistan	Karachi	genome	29718	Human	30	Female	?	BA.1	GRA	Clinical Lab, Aga Khan University Hospital	Infectious Diseases Research Laboratory, Department of Pediatrics and Child Health	Imran Nisar, Waqasuddin Khan, Furqan Kabir, Fatima Aziz, Samiah Kanwar, Sehrish Munir, Adil Kalam, Asghar Nasir, Syed Ali Raza Shah Bukhari, Zahra Hasan, Fyezah Jehan	https://www.gisaid.org/	?	?	2022-03-22	?
91	hCoV-19/Pakistan/IDRL-AKU-KHI-40908-S77/2022	betacoronavirus	EPI_ISL_11262715	?	2022-02-08	Asia	Pakistan	Karachi	sindh		Asia	Pakistan	Karachi	genome	29772	Human	65	Male	?	BA.1	GRA	Clinical Lab, Aga Khan University Hospital	Infectious Diseases Research Laboratory, Department of Pediatrics and Child Health	Waqasuddin Khan, Imran Nisar, Furqan Kabir, Fatima Aziz, Samiah Kanwar, Sehrish Munir, Adil Kalam, Asghar Nasir, Syed Ali Raza Shah Bukhari, Zahra Hasan, Fyezah Jehan	https://www.gisaid.org/	?	?	2022-03-22	?
92	hCoV-19/Pakistan/IDRL-AKU-KHI-25192-S12/2022	betacoronavirus	EPI_ISL_11262688	?	2022-01-20	Asia	Pakistan	Karachi	sindh		Asia	Pakistan	Karachi	genome	29743	Human	7 months	Female	?	BA.1.1.1	GRA	Clinical Lab, Aga Khan University Hospital	Infectious Diseases Research Laboratory, Department of Pediatrics and Child Health	Imran Nisar, Waqasuddin Khan, Furqan Kabir, Fatima Aziz, Samiah Kanwar, Sehrish Munir, Adil Kalam, Asghar Nasir, Syed Ali Raza Shah Bukhari, Zahra Hasan, Fyezah Jehan	https://www.gisaid.org/	?	?	2022-03-22	?
93	hCoV-19/Pakistan/IDRL-AKU-KHI-36948-S19/2022	betacoronavirus	EPI_ISL_11262691	?	2022-02-01	Asia	Pakistan	Karachi	sindh		Asia	Pakistan	Karachi	genome	29458	Human	69	Female	?	BA.1.1	GRA	Clinical Lab, Aga Khan University Hospital	Infectious Diseases Research Laboratory, Department of Pediatrics and Child Health	Imran Nisar, Waqasuddin Khan, Furqan Kabir, Fatima Aziz, Samiah Kanwar, Sehrish Munir, Adil Kalam, Asghar Nasir, Syed Ali Raza Shah Bukhari, Zahra Hasan, Fyezah Jehan	https://www.gisaid.org/	?	?	2022-03-22	?
94	hCoV-19/Pakistan/IDRL-AKU-KHI-37164-S15/2022	betacoronavirus	EPI_ISL_11262693	?	2022-02-01	Asia	Pakistan	Karachi	sindh		Asia	Pakistan	Karachi	genome	29752	Human	62	Female	?	BA.1.1	GRA	Clinical Lab, Aga Khan University Hospital	Infectious Diseases Research Laboratory, Department of Pediatrics and Child Health	Imran Nisar, Waqasuddin Khan, Furqan Kabir, Fatima Aziz, Samiah Kanwar, Sehrish Munir, Adil Kalam, Asghar Nasir, Syed Ali Raza Shah Bukhari, Zahra Hasan, Fyezah Jehan	https://www.gisaid.org/	?	?	2022-03-22	?
95	hCoV-19/Pakistan/IDRL-AKU-KHI-17463-S1/2022	betacoronavirus	EPI_ISL_11262677	?	2022-01-16	Asia	Pakistan	Karachi	sindh		Asia	Pakistan	Karachi	genome	29785	Human	37	Female	?	BA.1.1	GRA	Clinical Lab, Aga Khan University Hospital	Infectious Diseases Research Laboratory, Department of Pediatrics and Child Health	Imran Nisar, Waqasuddin Khan, Furqan Kabir, Fatima Aziz, Samiah Kanwar, Sehrish Munir, Adil Kalam, Asghar Nasir, Syed Ali Raza Shah Bukhari, Zahra Hasan, Fyezah Jehan	https://www.gisaid.org/	?	?	2022-03-22	?
96	hCoV-19/Pakistan/IDRL-AKU-KHI-19195-S5/2022	betacoronavirus	EPI_ISL_11262680	?	2022-01-17	Asia	Pakistan	Karachi	sindh		Asia	Pakistan	Karachi	genome	29734	Human	42	Female	?	BA.1.1.18	GRA	Clinical Lab, Aga Khan University Hospital	Infectious Diseases Research Laboratory, Department of Pediatrics and Child Health	Imran Nisar, Waqasuddin Khan, Furqan Kabir, Fatima Aziz, Samiah Kanwar, Sehrish Munir, Adil Kalam, Asghar Nasir, Syed Ali Raza Shah Bukhari, Zahra Hasan, Fyezah Jehan	https://www.gisaid.org/	?	?	2022-03-22	?
97	hCoV-19/Pakistan/NIH-B68-S10/2022	betacoronavirus	EPI_ISL_13985718	?	2022-07-14	Asia	Pakistan	Islamabad	ICT		Asia	Pakistan	Islamabad	genome	29781	Human	28	Female	?	BA.5.2	GRA	Department of Virology, National Institute of Health, Islamabad, Pakistan	Department of Virology, National Institute of Health, Islamabad, Pakistan	Massab Umair, Aamer Ikram, Muhammad Salman, Zaira Rehman, Muhammad Ammar, Syed Adnan Haider, Nazish Badar, Qasim Malik	https://www.gisaid.org/	?	?	2022-07-22	?
98	hCoV-19/Pakistan/NIH-B68-S4/2022	betacoronavirus	EPI_ISL_13985712	?	2022-07-17	Asia	Pakistan	Islamabad	ICT		Asia	Pakistan	Islamabad	genome	29780	Human	75	Male	?	BA.5.2	GRA	Department of Virology, National Institute of Health, Islamabad, Pakistan	Department of Virology, National Institute of Health, Islamabad, Pakistan	Massab Umair, Aamer Ikram, Muhammad Salman, Zaira Rehman, Muhammad Ammar, Syed Adnan Haider, Nazish Badar, Qasim Malik	https://www.gisaid.org/	?	?	2022-07-22	?
99	hCoV-19/Pakistan/NIH-B68-S2/2022	betacoronavirus	EPI_ISL_13985710	?	2022-07-17	Asia	Pakistan	Islamabad	ICT		Asia	Pakistan	Islamabad	genome	29784	Human	28	Female	?	BA.5.2	GRA	Department of Virology, National Institute of Health, Islamabad, Pakistan	Department of Virology, National Institute of Health, Islamabad, Pakistan	Massab Umair, Aamer Ikram, Muhammad Salman, Zaira Rehman, Muhammad Ammar, Syed Adnan Haider, Nazish Badar, Qasim Malik	https://www.gisaid.org/	?	?	2022-07-22	?
100	hCoV-19/Pakistan/NIH-B68-S13/2022	betacoronavirus	EPI_ISL_13985721	?	2022-07-15	Asia	Pakistan	Islamabad	ICT		Asia	Pakistan	Islamabad	genome	29753	Human	21	Female	?	BA.5.2	GRA	Department of Virology, National Institute of Health, Islamabad, Pakistan	Department of Virology, National Institute of Health, Islamabad, Pakistan	Massab Umair, Aamer Ikram, Muhammad Salman, Zaira Rehman, Muhammad Ammar, Syed Adnan Haider, Nazish Badar, Qasim Malik	https://www.gisaid.org/	?	?	2022-07-22	?
101	hCoV-19/Pakistan/NIH-B68-S7/2022	betacoronavirus	EPI_ISL_13985715	?	2022-07-14	Asia	Pakistan	Islamabad	ICT		Asia	Pakistan	Islamabad	genome	29766	Human	13	Female	?	BA.5.2	GRA	Department of Virology, National Institute of Health, Islamabad, Pakistan	Department of Virology, National Institute of Health, Islamabad, Pakistan	Massab Umair, Aamer Ikram, Muhammad Salman, Zaira Rehman, Muhammad Ammar, Syed Adnan Haider, Nazish Badar, Qasim Malik	https://www.gisaid.org/	?	?	2022-07-22	?
102	hCoV-19/Pakistan/NIH-B68-S3/2022	betacoronavirus	EPI_ISL_13985711	?	2022-07-17	Asia	Pakistan	Islamabad	ICT		Asia	Pakistan	Islamabad	genome	29760	Human	60	Male	?	BA.5.2	GRA	Department of Virology, National Institute of Health, Islamabad, Pakistan	Department of Virology, National Institute of Health, Islamabad, Pakistan	Massab Umair, Aamer Ikram, Muhammad Salman, Zaira Rehman, Muhammad Ammar, Syed Adnan Haider, Nazish Badar, Qasim Malik	https://www.gisaid.org/	?	?	2022-07-22	?
103	hCoV-19/Pakistan/NIH-B68-S18/2022	betacoronavirus	EPI_ISL_13985726	?	2022-07-06	Asia	Pakistan	Islamabad	ICT		Asia	Pakistan	Islamabad	genome	29762	Human	54	Male	?	BA.2.38.1	GRA	Department of Virology, National Institute of Health, Islamabad, Pakistan	Department of Virology, National Institute of Health, Islamabad, Pakistan	Massab Umair, Aamer Ikram, Muhammad Salman, Zaira Rehman, Muhammad Ammar, Syed Adnan Haider, Nazish Badar, Qasim Malik	https://www.gisaid.org/	?	?	2022-07-22	?
104	hCoV-19/Pakistan/NIH-B68-S14/2022	betacoronavirus	EPI_ISL_13985722	?	2022-07-15	Asia	Pakistan	Islamabad	ICT		Asia	Pakistan	Islamabad	genome	29790	Human	60	Male	?	BA.2	GRA	Department of Virology, National Institute of Health, Islamabad, Pakistan	Department of Virology, National Institute of Health, Islamabad, Pakistan	Massab Umair, Aamer Ikram, Muhammad Salman, Zaira Rehman, Muhammad Ammar, Syed Adnan Haider, Nazish Badar, Qasim Malik	https://www.gisaid.org/	?	?	2022-07-22	?
105	hCoV-19/Pakistan/NIH-B68-S9/2022	betacoronavirus	EPI_ISL_13985717	?	2022-07-14	Asia	Pakistan	Islamabad	ICT		Asia	Pakistan	Islamabad	genome	29757	Human	8	Female	?	BA.5.2	GRA	Department of Virology, National Institute of Health, Islamabad, Pakistan	Department of Virology, National Institute of Health, Islamabad, Pakistan	Massab Umair, Aamer Ikram, Muhammad Salman, Zaira Rehman, Muhammad Ammar, Syed Adnan Haider, Nazish Badar, Qasim Malik	https://www.gisaid.org/	?	?	2022-07-22	?
106	hCoV-19/Pakistan/NIH-B68-S6/2022	betacoronavirus	EPI_ISL_13985714	?	2022-07-14	Asia	Pakistan	Islamabad	ICT		Asia	Pakistan	Islamabad	genome	29786	Human	40	Female	?	BA.5.2	GRA	Department of Virology, National Institute of Health, Islamabad, Pakistan	Department of Virology, National Institute of Health, Islamabad, Pakistan	Massab Umair, Aamer Ikram, Muhammad Salman, Zaira Rehman, Muhammad Ammar, Syed Adnan Haider, Nazish Badar, Qasim Malik	https://www.gisaid.org/	?	?	2022-07-22	?
107	hCoV-19/Pakistan/NIH-B68-S12/2022	betacoronavirus	EPI_ISL_13985720	?	2022-07-15	Asia	Pakistan	Islamabad	ICT		Asia	Pakistan	Islamabad	genome	29839	Human	32	Male	?	BA.5.2	GRA	Department of Virology, National Institute of Health, Islamabad, Pakistan	Department of Virology, National Institute of Health, Islamabad, Pakistan	Massab Umair, Aamer Ikram, Muhammad Salman, Zaira Rehman, Muhammad Ammar, Syed Adnan Haider, Nazish Badar, Qasim Malik	https://www.gisaid.org/	?	?	2022-07-22	?
108	hCoV-19/Pakistan/NIH-B68-S21/2022	betacoronavirus	EPI_ISL_13985729	?	2022-07-08	Asia	Pakistan	Islamabad	ICT		Asia	Pakistan	Islamabad	genome	29773	Human	21	Male	?	BA.2	GRA	Department of Virology, National Institute of Health, Islamabad, Pakistan	Department of Virology, National Institute of Health, Islamabad, Pakistan	Massab Umair, Aamer Ikram, Muhammad Salman, Zaira Rehman, Muhammad Ammar, Syed Adnan Haider, Nazish Badar, Qasim Malik	https://www.gisaid.org/	?	?	2022-07-22	?
109	hCoV-19/Pakistan/NIH-B68-S19/2022	betacoronavirus	EPI_ISL_13985727	?	2022-07-08	Asia	Pakistan	Islamabad	ICT		Asia	Pakistan	Islamabad	genome	29789	Human	62	Female	?	BA.2	GRA	Department of Virology, National Institute of Health, Islamabad, Pakistan	Department of Virology, National Institute of Health, Islamabad, Pakistan	Massab Umair, Aamer Ikram, Muhammad Salman, Zaira Rehman, Muhammad Ammar, Syed Adnan Haider, Nazish Badar, Qasim Malik	https://www.gisaid.org/	?	?	2022-07-22	?
110	hCoV-19/Pakistan/NIH-B67-S4/2022	betacoronavirus	EPI_ISL_13985742	?	2022-07-16	Asia	Pakistan	Islamabad	ICT		Asia	Pakistan	Islamabad	genome	29753	Human	52	Female	?	BF.5	GRA	Department of Virology, National Institute of Health, Islamabad, Pakistan	Department of Virology, National Institute of Health, Islamabad, Pakistan	Massab Umair, Aamer Ikram, Muhammad Salman, Zaira Rehman, Muhammad Ammar, Syed Adnan Haider, Nazish Badar, Qasim Malik	https://www.gisaid.org/	?	?	2022-07-22	?
111	hCoV-19/Pakistan/NIH-B68-S20/2022	betacoronavirus	EPI_ISL_13985728	?	2022-07-09	Asia	Pakistan	Islamabad	ICT		Asia	Pakistan	Islamabad	genome	29780	Human	50	Male	?	BA.5.1	GRA	Department of Virology, National Institute of Health, Islamabad, Pakistan	Department of Virology, National Institute of Health, Islamabad, Pakistan	Massab Umair, Aamer Ikram, Muhammad Salman, Zaira Rehman, Muhammad Ammar, Syed Adnan Haider, Nazish Badar, Qasim Malik	https://www.gisaid.org/	?	?	2022-07-22	?
112	hCoV-19/Pakistan/NIH-B67-S5/2022	betacoronavirus	EPI_ISL_13985743	?	2022-07-16	Asia	Pakistan	Islamabad	ICT		Asia	Pakistan	Islamabad	genome	29776	Human	38	Male	?	BA.5.2	GRA	Department of Virology, National Institute of Health, Islamabad, Pakistan	Department of Virology, National Institute of Health, Islamabad, Pakistan	Massab Umair, Aamer Ikram, Muhammad Salman, Zaira Rehman, Muhammad Ammar, Syed Adnan Haider, Nazish Badar, Qasim Malik	https://www.gisaid.org/	?	?	2022-07-22	?
113	hCoV-19/Pakistan/NIH-B67-S7/2022	betacoronavirus	EPI_ISL_13985745	?	2022-07-16	Asia	Pakistan	Islamabad	ICT		Asia	Pakistan	Islamabad	genome	29751	Human	34	Male	?	BA.5.2.1	GRA	Department of Virology, National Institute of Health, Islamabad, Pakistan	Department of Virology, National Institute of Health, Islamabad, Pakistan	Massab Umair, Aamer Ikram, Muhammad Salman, Zaira Rehman, Muhammad Ammar, Syed Adnan Haider, Nazish Badar, Qasim Malik	https://www.gisaid.org/	?	?	2022-07-22	?
114	hCoV-19/Pakistan/NIH-B67-S18/2022	betacoronavirus	EPI_ISL_13985756	?	2022-07-16	Asia	Pakistan	Rawalpindi	punjab		Asia	Pakistan	Rawalpindi	genome	29762	Human	56	Female	?	BA.2	GRA	Department of Virology, National Institute of Health, Islamabad, Pakistan	Department of Virology, National Institute of Health, Islamabad, Pakistan	Massab Umair, Aamer Ikram, Muhammad Salman, Zaira Rehman, Muhammad Ammar, Syed Adnan Haider, Nazish Badar, Qasim Malik	https://www.gisaid.org/	?	?	2022-07-22	?
115	hCoV-19/Pakistan/NIH-B67-S8/2022	betacoronavirus	EPI_ISL_13985746	?	2022-07-16	Asia	Pakistan	Islamabad	ICT		Asia	Pakistan	Islamabad	genome	29773	Human	30	Female	?	BA.5.2.1	GRA	Department of Virology, National Institute of Health, Islamabad, Pakistan	Department of Virology, National Institute of Health, Islamabad, Pakistan	Massab Umair, Aamer Ikram, Muhammad Salman, Zaira Rehman, Muhammad Ammar, Syed Adnan Haider, Nazish Badar, Qasim Malik	https://www.gisaid.org/	?	?	2022-07-22	?
116	hCoV-19/Pakistan/NIH-B67-S20/2022	betacoronavirus	EPI_ISL_13985758	?	2022-07-16	Asia	Pakistan	Rawalpindi	punjab		Asia	Pakistan	Rawalpindi	genome	29781	Human	37	Female	?	BA.5.2	GRA	Department of Virology, National Institute of Health, Islamabad, Pakistan	Department of Virology, National Institute of Health, Islamabad, Pakistan	Massab Umair, Aamer Ikram, Muhammad Salman, Zaira Rehman, Muhammad Ammar, Syed Adnan Haider, Nazish Badar, Qasim Malik	https://www.gisaid.org/	?	?	2022-07-22	?
117	hCoV-19/Pakistan/NIH-B67-S19/2022	betacoronavirus	EPI_ISL_13985757	?	2022-07-16	Asia	Pakistan	Rawalpindi	punjab		Asia	Pakistan	Rawalpindi	genome	29786	Human	25	Female	?	BA.5.2	GRA	Department of Virology, National Institute of Health, Islamabad, Pakistan	Department of Virology, National Institute of Health, Islamabad, Pakistan	Massab Umair, Aamer Ikram, Muhammad Salman, Zaira Rehman, Muhammad Ammar, Syed Adnan Haider, Nazish Badar, Qasim Malik	https://www.gisaid.org/	?	?	2022-07-22	?
118	hCoV-19/Pakistan/NIH-B67-S6/2022	betacoronavirus	EPI_ISL_13985744	?	2022-07-16	Asia	Pakistan	Islamabad	ICT		Asia	Pakistan	Islamabad	genome	29778	Human	36	Female	?	BA.5.2	GRA	Department of Virology, National Institute of Health, Islamabad, Pakistan	Department of Virology, National Institute of Health, Islamabad, Pakistan	Massab Umair, Aamer Ikram, Muhammad Salman, Zaira Rehman, Muhammad Ammar, Syed Adnan Haider, Nazish Badar, Qasim Malik	https://www.gisaid.org/	?	?	2022-07-22	?
119	hCoV-19/Pakistan/NIH-B67-S16/2022	betacoronavirus	EPI_ISL_13985754	?	2022-07-16	Asia	Pakistan	Rawalpindi	punjab		Asia	Pakistan	Rawalpindi	genome	29757	Human	22	Male	?	BA.5.2	GRA	Department of Virology, National Institute of Health, Islamabad, Pakistan	Department of Virology, National Institute of Health, Islamabad, Pakistan	Massab Umair, Aamer Ikram, Muhammad Salman, Zaira Rehman, Muhammad Ammar, Syed Adnan Haider, Nazish Badar, Qasim Malik	https://www.gisaid.org/	?	?	2022-07-22	?
120	hCoV-19/Pakistan/NIH-B67-S17/2022	betacoronavirus	EPI_ISL_13985755	?	2022-07-16	Asia	Pakistan	Rawalpindi	punjab		Asia	Pakistan	Rawalpindi	genome	29788	Human	35	Male	?	BA.2	GRA	Department of Virology, National Institute of Health, Islamabad, Pakistan	Department of Virology, National Institute of Health, Islamabad, Pakistan	Massab Umair, Aamer Ikram, Muhammad Salman, Zaira Rehman, Muhammad Ammar, Syed Adnan Haider, Nazish Badar, Qasim Malik	https://www.gisaid.org/	?	?	2022-07-22	?
121	hCoV-19/Pakistan/NIH-B67-S11/2022	betacoronavirus	EPI_ISL_13985749	?	2022-07-16	Asia	Pakistan	Rawalpindi	punjab		Asia	Pakistan	Rawalpindi	genome	29750	Human	21	Male	?	BA.5.2	GRA	Department of Virology, National Institute of Health, Islamabad, Pakistan	Department of Virology, National Institute of Health, Islamabad, Pakistan	Massab Umair, Aamer Ikram, Muhammad Salman, Zaira Rehman, Muhammad Ammar, Syed Adnan Haider, Nazish Badar, Qasim Malik	https://www.gisaid.org/	?	?	2022-07-22	?
122	hCoV-19/Pakistan/NIH-B67-S1/2022	betacoronavirus	EPI_ISL_13985739	?	2022-07-16	Asia	Pakistan	Islamabad	ICT		Asia	Pakistan	Islamabad	genome	29757	Human	43	Male	?	BF.5	GRA	Department of Virology, National Institute of Health, Islamabad, Pakistan	Department of Virology, National Institute of Health, Islamabad, Pakistan	Massab Umair, Aamer Ikram, Muhammad Salman, Zaira Rehman, Muhammad Ammar, Syed Adnan Haider, Nazish Badar, Qasim Malik	https://www.gisaid.org/	?	?	2022-07-22	?
123	hCoV-19/Pakistan/NIH-B67-S9/2022	betacoronavirus	EPI_ISL_13985747	?	2022-07-16	Asia	Pakistan	Rawalpindi	punjab		Asia	Pakistan	Rawalpindi	genome	29763	Human	57	Female	?	BA.5.2	GRA	Department of Virology, National Institute of Health, Islamabad, Pakistan	Department of Virology, National Institute of Health, Islamabad, Pakistan	Massab Umair, Aamer Ikram, Muhammad Salman, Zaira Rehman, Muhammad Ammar, Syed Adnan Haider, Nazish Badar, Qasim Malik	https://www.gisaid.org/	?	?	2022-07-22	?
124	hCoV-19/Pakistan/NIH-B67-S3/2022	betacoronavirus	EPI_ISL_13985741	?	2022-07-16	Asia	Pakistan	Islamabad	ICT		Asia	Pakistan	Islamabad	genome	29769	Human	70	Female	?	BF.5	GRA	Department of Virology, National Institute of Health, Islamabad, Pakistan	Department of Virology, National Institute of Health, Islamabad, Pakistan	Massab Umair, Aamer Ikram, Muhammad Salman, Zaira Rehman, Muhammad Ammar, Syed Adnan Haider, Nazish Badar, Qasim Malik	https://www.gisaid.org/	?	?	2022-07-22	?
125	hCoV-19/Pakistan/NIH-B67-S14/2022	betacoronavirus	EPI_ISL_13985752	?	2022-07-16	Asia	Pakistan	Rawalpindi	punjab		Asia	Pakistan	Rawalpindi	genome	29757	Human	62	Female	?	BA.5.2	GRA	Department of Virology, National Institute of Health, Islamabad, Pakistan	Department of Virology, National Institute of Health, Islamabad, Pakistan	Massab Umair, Aamer Ikram, Muhammad Salman, Zaira Rehman, Muhammad Ammar, Syed Adnan Haider, Nazish Badar, Qasim Malik	https://www.gisaid.org/	?	?	2022-07-22	?
126	hCoV-19/Pakistan/NIH-B67-S10/2022	betacoronavirus	EPI_ISL_13985748	?	2022-07-16	Asia	Pakistan	Rawalpindi	punjab		Asia	Pakistan	Rawalpindi	genome	29782	Human	66	Male	?	BA.5.1	GRA	Department of Virology, National Institute of Health, Islamabad, Pakistan	Department of Virology, National Institute of Health, Islamabad, Pakistan	Massab Umair, Aamer Ikram, Muhammad Salman, Zaira Rehman, Muhammad Ammar, Syed Adnan Haider, Nazish Badar, Qasim Malik	https://www.gisaid.org/	?	?	2022-07-22	?
127	hCoV-19/Pakistan/NIH-B67-S15/2022	betacoronavirus	EPI_ISL_13985753	?	2022-07-16	Asia	Pakistan	Rawalpindi	punjab		Asia	Pakistan	Rawalpindi	genome	29754	Human	62	Female	?	BA.5	GRA	Department of Virology, National Institute of Health, Islamabad, Pakistan	Department of Virology, National Institute of Health, Islamabad, Pakistan	Massab Umair, Aamer Ikram, Muhammad Salman, Zaira Rehman, Muhammad Ammar, Syed Adnan Haider, Nazish Badar, Qasim Malik	https://www.gisaid.org/	?	?	2022-07-22	?
128	hCoV-19/Pakistan/NIH-B67-S21/2022	betacoronavirus	EPI_ISL_13985759	?	2022-07-17	Asia	Pakistan	Rawalpindi	punjab		Asia	Pakistan	Rawalpindi	genome	29756	Human	82	Female	?	BA.5.2	GRA	Department of Virology, National Institute of Health, Islamabad, Pakistan	Department of Virology, National Institute of Health, Islamabad, Pakistan	Massab Umair, Aamer Ikram, Muhammad Salman, Zaira Rehman, Muhammad Ammar, Syed Adnan Haider, Nazish Badar, Qasim Malik	https://www.gisaid.org/	?	?	2022-07-22	?
129	hCoV-19/Pakistan/NIH-B67-S12/2022	betacoronavirus	EPI_ISL_13985750	?	2022-07-16	Asia	Pakistan	Rawalpindi	punjab		Asia	Pakistan	Rawalpindi	genome	29782	Human	70	Female	?	BA.5.2	GRA	Department of Virology, National Institute of Health, Islamabad, Pakistan	Department of Virology, National Institute of Health, Islamabad, Pakistan	Massab Umair, Aamer Ikram, Muhammad Salman, Zaira Rehman, Muhammad Ammar, Syed Adnan Haider, Nazish Badar, Qasim Malik	https://www.gisaid.org/	?	?	2022-07-22	?
130	hCoV-19/Pakistan/NIH-B67-S2/2022	betacoronavirus	EPI_ISL_13985740	?	2022-07-16	Asia	Pakistan	Islamabad	ICT		Asia	Pakistan	Islamabad	genome	29757	Human	36	Female	?	BA.5.2	GRA	Department of Virology, National Institute of Health, Islamabad, Pakistan	Department of Virology, National Institute of Health, Islamabad, Pakistan	Massab Umair, Aamer Ikram, Muhammad Salman, Zaira Rehman, Muhammad Ammar, Syed Adnan Haider, Nazish Badar, Qasim Malik	https://www.gisaid.org/	?	?	2022-07-22	?
131	hCoV-19/Pakistan/NIH-B65-S10/2022	betacoronavirus	EPI_ISL_13985839	?	2022-06-28	Asia	Pakistan	Swat	kpk		Asia	Pakistan	Swat	genome	29780	Human	54	Male	?	BA.5.2	GRA	Public Health Lab, Saidu Group of Taching Hospitals, Saidu Sharif Swat	Department of Virology, National Institute of Health, Islamabad, Pakistan	Massab Umair, Aamer Ikram, Muhammad Salman, Zaira Rehman, Muhammad Ammar, Syed Adnan Haider, Nazish Badar, Qasim Malik, Fazal Hanan, Waqas Ahmed	https://www.gisaid.org/	?	?	2022-07-22	?
132	hCoV-19/Pakistan/NIH-B65-S16/2022	betacoronavirus	EPI_ISL_13985845	?	2022-06-22	Asia	Pakistan	Swat	kpk		Asia	Pakistan	Swat	genome	29781	Human	17	Female	?	BA.5.2	GRA	Public Health Lab, Saidu Group of Taching Hospitals, Saidu Sharif Swat	Department of Virology, National Institute of Health, Islamabad, Pakistan	Massab Umair, Aamer Ikram, Muhammad Salman, Zaira Rehman, Muhammad Ammar, Syed Adnan Haider, Nazish Badar, Qasim Malik, Fazal Hanan, Waqas Ahmed	https://www.gisaid.org/	?	?	2022-07-22	?
133	hCoV-19/Pakistan/NIH-B65-S20/2022	betacoronavirus	EPI_ISL_13985849	?	2022-07-01	Asia	Pakistan	Swat	kpk		Asia	Pakistan	Swat	genome	29770	Human	25	Male	?	BA.5.2	GRA	Public Health Lab, Saidu Group of Taching Hospitals, Saidu Sharif Swat	Department of Virology, National Institute of Health, Islamabad, Pakistan	Massab Umair, Aamer Ikram, Muhammad Salman, Zaira Rehman, Muhammad Ammar, Syed Adnan Haider, Nazish Badar, Qasim Malik, Fazal Hanan, Waqas Ahmed	https://www.gisaid.org/	?	?	2022-07-22	?
134	hCoV-19/Pakistan/NIH-B65-S18/2022	betacoronavirus	EPI_ISL_13985847	?	2022-06-30	Asia	Pakistan	Swat	kpk		Asia	Pakistan	Swat	genome	29767	Human	5	Female	?	BA.5.2	GRA	Public Health Lab, Saidu Group of Taching Hospitals, Saidu Sharif Swat	Department of Virology, National Institute of Health, Islamabad, Pakistan	Massab Umair, Aamer Ikram, Muhammad Salman, Zaira Rehman, Muhammad Ammar, Syed Adnan Haider, Nazish Badar, Qasim Malik, Fazal Hanan, Waqas Ahmed	https://www.gisaid.org/	?	?	2022-07-22	?
135	hCoV-19/Pakistan/NIH-B65-S11/2022	betacoronavirus	EPI_ISL_13985840	?	2022-06-28	Asia	Pakistan	Swat	kpk		Asia	Pakistan	Swat	genome	29782	Human	23	Male	?	BA.2	GRA	Public Health Lab, Saidu Group of Taching Hospitals, Saidu Sharif Swat	Department of Virology, National Institute of Health, Islamabad, Pakistan	Massab Umair, Aamer Ikram, Muhammad Salman, Zaira Rehman, Muhammad Ammar, Syed Adnan Haider, Nazish Badar, Qasim Malik, Fazal Hanan, Waqas Ahmed	https://www.gisaid.org/	?	?	2022-07-22	?
136	hCoV-19/Pakistan/NIH-B65-S12/2022	betacoronavirus	EPI_ISL_13985841	?	2022-06-14	Asia	Pakistan	Swat	kpk		Asia	Pakistan	Swat	genome	29777	Human	42	Female	?	BA.4	GRA	Public Health Lab, Saidu Group of Taching Hospitals, Saidu Sharif Swat	Department of Virology, National Institute of Health, Islamabad, Pakistan	Massab Umair, Aamer Ikram, Muhammad Salman, Zaira Rehman, Muhammad Ammar, Syed Adnan Haider, Nazish Badar, Qasim Malik, Fazal Hanan, Waqas Ahmed	https://www.gisaid.org/	?	?	2022-07-22	?
137	hCoV-19/Pakistan/NIH-B66-S2/2022	betacoronavirus	EPI_ISL_13985853	?	2022-06-28	Asia	Pakistan	Swat	kpk		Asia	Pakistan	Swat	genome	29781	Human	38	Male	?	BA.5.2	GRA	Public Health Lab, Saidu Group of Taching Hospitals, Saidu Sharif Swat	Department of Virology, National Institute of Health, Islamabad, Pakistan	Massab Umair, Aamer Ikram, Muhammad Salman, Zaira Rehman, Muhammad Ammar, Syed Adnan Haider, Nazish Badar, Qasim Malik, Fazal Hanan, Waqas Ahmed	https://www.gisaid.org/	?	?	2022-07-22	?
138	hCoV-19/Pakistan/NIH-B66-S1/2022	betacoronavirus	EPI_ISL_13985852	?	2022-06-21	Asia	Pakistan	Swat	kpk		Asia	Pakistan	Swat	genome	29780	Human	85	Male	?	BA.5.2	GRA	Public Health Lab, Saidu Group of Taching Hospitals, Saidu Sharif Swat	Department of Virology, National Institute of Health, Islamabad, Pakistan	Massab Umair, Aamer Ikram, Muhammad Salman, Zaira Rehman, Muhammad Ammar, Syed Adnan Haider, Nazish Badar, Qasim Malik, Fazal Hanan, Waqas Ahmed	https://www.gisaid.org/	?	?	2022-07-22	?
139	hCoV-19/Pakistan/NIH-B66-S8/2022	betacoronavirus	EPI_ISL_13985859	?	2022-06-30	Asia	Pakistan	Swat	kpk		Asia	Pakistan	Swat	genome	29778	Human	2	Male	?	BA.5.2	GRA	Public Health Lab, Saidu Group of Taching Hospitals, Saidu Sharif Swat	Department of Virology, National Institute of Health, Islamabad, Pakistan	Massab Umair, Aamer Ikram, Muhammad Salman, Zaira Rehman, Muhammad Ammar, Syed Adnan Haider, Nazish Badar, Qasim Malik, Fazal Hanan, Waqas Ahmed	https://www.gisaid.org/	?	?	2022-07-22	?
140	hCoV-19/Pakistan/NIH-B66-S4/2022	betacoronavirus	EPI_ISL_13985855	?	2022-06-20	Asia	Pakistan	Swat	kpk		Asia	Pakistan	Swat	genome	29760	Human	23	Male	?	BA.5.2	GRA	Public Health Lab, Saidu Group of Taching Hospitals, Saidu Sharif Swat	Department of Virology, National Institute of Health, Islamabad, Pakistan	Massab Umair, Aamer Ikram, Muhammad Salman, Zaira Rehman, Muhammad Ammar, Syed Adnan Haider, Nazish Badar, Qasim Malik, Fazal Hanan, Waqas Ahmed	https://www.gisaid.org/	?	?	2022-07-22	?
141	hCoV-19/Pakistan/NIH-B65-S13/2022	betacoronavirus	EPI_ISL_13985842	?	2022-06-11	Asia	Pakistan	Swat	kpk		Asia	Pakistan	Swat	genome	29753	Human	22	Female	?	BA.5.2	GRA	Public Health Lab, Saidu Group of Taching Hospitals, Saidu Sharif Swat	Department of Virology, National Institute of Health, Islamabad, Pakistan	Massab Umair, Aamer Ikram, Muhammad Salman, Zaira Rehman, Muhammad Ammar, Syed Adnan Haider, Nazish Badar, Qasim Malik, Fazal Hanan, Waqas Ahmed	https://www.gisaid.org/	?	?	2022-07-22	?
142	hCoV-19/Pakistan/NIH-B66-S6/2022	betacoronavirus	EPI_ISL_13985857	?	2022-06-23	Asia	Pakistan	Swat	kpk		Asia	Pakistan	Swat	genome	29756	Human	30	Male	?	BA.5.2	GRA	Public Health Lab, Saidu Group of Taching Hospitals, Saidu Sharif Swat	Department of Virology, National Institute of Health, Islamabad, Pakistan	Massab Umair, Aamer Ikram, Muhammad Salman, Zaira Rehman, Muhammad Ammar, Syed Adnan Haider, Nazish Badar, Qasim Malik, Fazal Hanan, Waqas Ahmed	https://www.gisaid.org/	?	?	2022-07-22	?
143	hCoV-19/Pakistan/NIH-B65-S21/2022	betacoronavirus	EPI_ISL_13985850	?	2022-06-27	Asia	Pakistan	Swat	kpk		Asia	Pakistan	Swat	genome	29753	Human	18	Male	?	BA.5.2	GRA	Public Health Lab, Saidu Group of Taching Hospitals, Saidu Sharif Swat	Department of Virology, National Institute of Health, Islamabad, Pakistan	Massab Umair, Aamer Ikram, Muhammad Salman, Zaira Rehman, Muhammad Ammar, Syed Adnan Haider, Nazish Badar, Qasim Malik, Fazal Hanan, Waqas Ahmed	https://www.gisaid.org/	?	?	2022-07-22	?
144	hCoV-19/Pakistan/NIH-B66-S7/2022	betacoronavirus	EPI_ISL_13985858	?	2022-06-27	Asia	Pakistan	Swat	kpk		Asia	Pakistan	Swat	genome	29779	Human	30	Female	?	BA.2	GRA	Public Health Lab, Saidu Group of Taching Hospitals, Saidu Sharif Swat	Department of Virology, National Institute of Health, Islamabad, Pakistan	Massab Umair, Aamer Ikram, Muhammad Salman, Zaira Rehman, Muhammad Ammar, Syed Adnan Haider, Nazish Badar, Qasim Malik, Fazal Hanan, Waqas Ahmed	https://www.gisaid.org/	?	?	2022-07-22	?
145	hCoV-19/Pakistan/NIH-B66-S12/2022	betacoronavirus	EPI_ISL_13985862	?	2022-06-17	Asia	Pakistan	Swat	kpk		Asia	Pakistan	Swat	genome	29773	Human	53	Male	?	BA.5.2	GRA	Public Health Lab, Saidu Group of Taching Hospitals, Saidu Sharif Swat	Department of Virology, National Institute of Health, Islamabad, Pakistan	Massab Umair, Aamer Ikram, Muhammad Salman, Zaira Rehman, Muhammad Ammar, Syed Adnan Haider, Nazish Badar, Qasim Malik, Fazal Hanan, Waqas Ahmed	https://www.gisaid.org/	?	?	2022-07-22	?
146	hCoV-19/Pakistan/NIH-B66-S13/2022	betacoronavirus	EPI_ISL_13985863	?	2022-06-28	Asia	Pakistan	Swat	kpk		Asia	Pakistan	Swat	genome	29782	Human	unknown	Male	?	BA.5.2	GRA	Public Health Lab, Saidu Group of Taching Hospitals, Saidu Sharif Swat	Department of Virology, National Institute of Health, Islamabad, Pakistan	Massab Umair, Aamer Ikram, Muhammad Salman, Zaira Rehman, Muhammad Ammar, Syed Adnan Haider, Nazish Badar, Qasim Malik, Fazal Hanan, Waqas Ahmed	https://www.gisaid.org/	?	?	2022-07-22	?
147	hCoV-19/Pakistan/NIH-B66-S9/2022	betacoronavirus	EPI_ISL_13985860	?	2022-06-13	Asia	Pakistan	Swat	kpk		Asia	Pakistan	Swat	genome	29753	Human	35	Female	?	BA.5.2	GRA	Public Health Lab, Saidu Group of Taching Hospitals, Saidu Sharif Swat	Department of Virology, National Institute of Health, Islamabad, Pakistan	Massab Umair, Aamer Ikram, Muhammad Salman, Zaira Rehman, Muhammad Ammar, Syed Adnan Haider, Nazish Badar, Qasim Malik, Fazal Hanan, Waqas Ahmed	https://www.gisaid.org/	?	?	2022-07-22	?
148	hCoV-19/Pakistan/NIH-B66-S11/2022	betacoronavirus	EPI_ISL_13985861	?	2022-07-01	Asia	Pakistan	Swat	kpk		Asia	Pakistan	Swat	genome	29782	Human	70	Male	?	BA.5.2	GRA	Public Health Lab, Saidu Group of Taching Hospitals, Saidu Sharif Swat	Department of Virology, National Institute of Health, Islamabad, Pakistan	Massab Umair, Aamer Ikram, Muhammad Salman, Zaira Rehman, Muhammad Ammar, Syed Adnan Haider, Nazish Badar, Qasim Malik, Fazal Hanan, Waqas Ahmed	https://www.gisaid.org/	?	?	2022-07-22	?
149	hCoV-19/Pakistan/NIH-B65-S15/2022	betacoronavirus	EPI_ISL_13985844	?	2022-07-01	Asia	Pakistan	Swat	kpk		Asia	Pakistan	Swat	genome	29782	Human	40	Male	?	BA.5.2	GRA	Public Health Lab, Saidu Group of Taching Hospitals, Saidu Sharif Swat	Department of Virology, National Institute of Health, Islamabad, Pakistan	Massab Umair, Aamer Ikram, Muhammad Salman, Zaira Rehman, Muhammad Ammar, Syed Adnan Haider, Nazish Badar, Qasim Malik, Fazal Hanan, Waqas Ahmed	https://www.gisaid.org/	?	?	2022-07-22	?
150	hCoV-19/Pakistan/NIH-B65-S19/2022	betacoronavirus	EPI_ISL_13985848	?	2022-06-29	Asia	Pakistan	Swat	kpk		Asia	Pakistan	Swat	genome	29781	Human	18	Male	?	BA.5.2	GRA	Public Health Lab, Saidu Group of Taching Hospitals, Saidu Sharif Swat	Department of Virology, National Institute of Health, Islamabad, Pakistan	Massab Umair, Aamer Ikram, Muhammad Salman, Zaira Rehman, Muhammad Ammar, Syed Adnan Haider, Nazish Badar, Qasim Malik, Fazal Hanan, Waqas Ahmed	https://www.gisaid.org/	?	?	2022-07-22	?
151	hCoV-19/Pakistan/NIH-B65-S14/2022	betacoronavirus	EPI_ISL_13985843	?	2022-06-27	Asia	Pakistan	Swat	kpk		Asia	Pakistan	Swat	genome	29782	Human	62	Male	?	BA.5.2	GRA	Public Health Lab, Saidu Group of Taching Hospitals, Saidu Sharif Swat	Department of Virology, National Institute of Health, Islamabad, Pakistan	Massab Umair, Aamer Ikram, Muhammad Salman, Zaira Rehman, Muhammad Ammar, Syed Adnan Haider, Nazish Badar, Qasim Malik, Fazal Hanan, Waqas Ahmed	https://www.gisaid.org/	?	?	2022-07-22	?
152	hCoV-19/Pakistan/NIH-B65-S17/2022	betacoronavirus	EPI_ISL_13985846	?	2022-06-30	Asia	Pakistan	Swat	kpk		Asia	Pakistan	Swat	genome	29776	Human	60	Female	?	BA.5.2	GRA	Public Health Lab, Saidu Group of Taching Hospitals, Saidu Sharif Swat	Department of Virology, National Institute of Health, Islamabad, Pakistan	Massab Umair, Aamer Ikram, Muhammad Salman, Zaira Rehman, Muhammad Ammar, Syed Adnan Haider, Nazish Badar, Qasim Malik, Fazal Hanan, Waqas Ahmed	https://www.gisaid.org/	?	?	2022-07-22	?
153	hCoV-19/Pakistan/NIH-B65-S22/2022	betacoronavirus	EPI_ISL_13985851	?	2022-06-24	Asia	Pakistan	Swat	kpk		Asia	Pakistan	Swat	genome	29757	Human	72	Male	?	BA.5.2	GRA	Public Health Lab, Saidu Group of Taching Hospitals, Saidu Sharif Swat	Department of Virology, National Institute of Health, Islamabad, Pakistan	Massab Umair, Aamer Ikram, Muhammad Salman, Zaira Rehman, Muhammad Ammar, Syed Adnan Haider, Nazish Badar, Qasim Malik, Fazal Hanan, Waqas Ahmed	https://www.gisaid.org/	?	?	2022-07-22	?
154	hCoV-19/Pakistan/NIH-B66-S3/2022	betacoronavirus	EPI_ISL_13985854	?	2022-06-29	Asia	Pakistan	Swat	kpk		Asia	Pakistan	Swat	genome	29775	Human	33	Male	?	BA.5.2	GRA	Public Health Lab, Saidu Group of Taching Hospitals, Saidu Sharif Swat	Department of Virology, National Institute of Health, Islamabad, Pakistan	Massab Umair, Aamer Ikram, Muhammad Salman, Zaira Rehman, Muhammad Ammar, Syed Adnan Haider, Nazish Badar, Qasim Malik, Fazal Hanan, Waqas Ahmed	https://www.gisaid.org/	?	?	2022-07-22	?
155	hCoV-19/Pakistan/NIH-B66-S5/2022	betacoronavirus	EPI_ISL_13985856	?	2022-06-23	Asia	Pakistan	Swat	kpk		Asia	Pakistan	Swat	genome	29773	Human	36	Male	?	BA.5.2	GRA	Public Health Lab, Saidu Group of Taching Hospitals, Saidu Sharif Swat	Department of Virology, National Institute of Health, Islamabad, Pakistan	Massab Umair, Aamer Ikram, Muhammad Salman, Zaira Rehman, Muhammad Ammar, Syed Adnan Haider, Nazish Badar, Qasim Malik, Fazal Hanan, Waqas Ahmed	https://www.gisaid.org/	?	?	2022-07-22	?
156	hCoV-19/Pakistan/NIH-B37-S20/2022	betacoronavirus	EPI_ISL_11114683	?	2022-01-31	Asia	Pakistan	Azad Jammu and Kashmir	AJK		Asia	Pakistan	Azad Jammu and Kashmir	genome	29848	Human	44	Male	?	BA.1.1	GRA	PCR Laboratory, Divisional Head Quarters Teaching Hospital	Department of Virology	Massab Umair, Aamer Ikram, Muhammad Salman, Zaira Rehman, Muhammad Ammar, Syed Adnan Haider, Nazish Badar, Abdul Ahad, Hamza Ahmed Mirza, Shahjahan Tabussam, Samuel Sims and Katherine Edington	https://www.gisaid.org/	?	?	2022-03-17	?
157	hCoV-19/Pakistan/NIH-B47-S2/2022	betacoronavirus	EPI_ISL_12411830	?	2022-04-20	Asia	Pakistan	Islamabad	ICT		Asia	Pakistan	Islamabad	genome	29765	Human	26	Male	?	BA.2	GRA	Department of Virology	Department of Virology	Massab Umair, Aamer Ikram, Muhammad Salman, Zaira Rehman, Muhammad Ammar, Syed Adnan Haider, Nazish Badar, Abdul Ahad, and Hamza Ahmed Mirza	https://www.gisaid.org/	?	?	2022-04-29	?
158	hCoV-19/Pakistan/PPHRL-PACP-41/2022	betacoronavirus	EPI_ISL_11333431	?	2022-02-24	Asia	Pakistan	Punjab	punjab	Lahore	Asia	Pakistan	Punjab	genome	29130	Human	50	Female	?	BA.1.1	GRA	Provincial Public Health Reference Lab, Punjab AIDS Control Program, Lahore.	Provincial Public Health Reference Lab, Punjab AIDS Control Program, Lahore.	Hasnain Javed, Abida Bano, Fuzail Ahmed, Laiba, Warda Fatima	https://www.gisaid.org/	?	?	2022-03-24	?
159	hCoV-19/Pakistan/B5-S1/2022	betacoronavirus	EPI_ISL_11732331	?	2022-02-10	Asia	Pakistan	Zhob	Balochistan		Asia	Pakistan	Zhob	genome	29850	Human	37	Male	?	BA.2	GRA	Fatima Jinnah General & Chest Hospital Quetta	National Institute of Health Pakistan Virology	Nazish Badar, Aamer Ikram, Muhammad Salman, Massab Umair, Abdul Ahad, Hamza Ahmed Mirza, Peter M. Thielen, Qasim Ali, Nasir Sheikh, Malala Panezai, Farah Sabeen, Momina butt (Funding support NIH Fogarty Training Grant, USA)	https://www.gisaid.org/	?	?	2022-04-04	?
160	hCoV-19/Pakistan/NIH-B64-S3/2022	betacoronavirus	EPI_ISL_13804363	?	2022-07-05	Asia	Pakistan	Islamabad	ICT		Asia	Pakistan	Islamabad	genome	29757	Human	42	Male	?	BA.5.2	GRA	Department of Virology, National Institute of Health, Islamabad, Pakistan	Department of Virology, National Institute of Health, Islamabad, Pakistan	Massab Umair, Aamer Ikram, Muhammad Salman, Zaira Rehman, Muhammad Ammar, Syed Adnan Haider, Nazish Badar, Qasim Malik	https://www.gisaid.org/	?	?	2022-07-13	?
161	hCoV-19/Pakistan/NIH-B64-S4/2022	betacoronavirus	EPI_ISL_13804375	?	2022-07-05	Asia	Pakistan	Islamabad	ICT		Asia	Pakistan	Islamabad	genome	29757	Human	28	Male	?	BA.5.2	GRA	Department of Virology, National Institute of Health, Islamabad, Pakistan	Department of Virology, National Institute of Health, Islamabad, Pakistan	Massab Umair, Aamer Ikram, Muhammad Salman, Zaira Rehman, Muhammad Ammar, Syed Adnan Haider, Nazish Badar, Qasim Malik	https://www.gisaid.org/	?	?	2022-07-13	?
162	hCoV-19/Pakistan/NIH-B64-S7/2022	betacoronavirus	EPI_ISL_13804364	?	2022-07-04	Asia	Pakistan	Islamabad	ICT		Asia	Pakistan	Islamabad	genome	29776	Human	46	Female	?	BA.5.2	GRA	Department of Virology, National Institute of Health, Islamabad, Pakistan	Department of Virology, National Institute of Health, Islamabad, Pakistan	Massab Umair, Aamer Ikram, Muhammad Salman, Zaira Rehman, Muhammad Ammar, Syed Adnan Haider, Nazish Badar, Qasim Malik	https://www.gisaid.org/	?	?	2022-07-13	?
163	hCoV-19/Pakistan/NIH-B64-S11/2022	betacoronavirus	EPI_ISL_13804366	?	2022-07-02	Asia	Pakistan	Islamabad	ICT		Asia	Pakistan	Islamabad	genome	29776	Human	41	Male	?	BA.5.2	GRA	Department of Virology, National Institute of Health, Islamabad, Pakistan	Department of Virology, National Institute of Health, Islamabad, Pakistan	Massab Umair, Aamer Ikram, Muhammad Salman, Zaira Rehman, Muhammad Ammar, Syed Adnan Haider, Nazish Badar, Qasim Malik	https://www.gisaid.org/	?	?	2022-07-13	?
164	hCoV-19/Pakistan/NIH-B64-S8/2022	betacoronavirus	EPI_ISL_13804365	?	2022-07-04	Asia	Pakistan	Islamabad	ICT		Asia	Pakistan	Islamabad	genome	29785	Human	58	Male	?	BA.5.2	GRA	Department of Virology, National Institute of Health, Islamabad, Pakistan	Department of Virology, National Institute of Health, Islamabad, Pakistan	Massab Umair, Aamer Ikram, Muhammad Salman, Zaira Rehman, Muhammad Ammar, Syed Adnan Haider, Nazish Badar, Qasim Malik	https://www.gisaid.org/	?	?	2022-07-13	?
165	hCoV-19/Pakistan/NIH-B64-S19/2022	betacoronavirus	EPI_ISL_13804376	?	2022-07-02	Asia	Pakistan	Islamabad	ICT		Asia	Pakistan	Islamabad	genome	29771	Human	15	Male	?	BA.5.2	GRA	Department of Virology, National Institute of Health, Islamabad, Pakistan	Department of Virology, National Institute of Health, Islamabad, Pakistan	Massab Umair, Aamer Ikram, Muhammad Salman, Zaira Rehman, Muhammad Ammar, Syed Adnan Haider, Nazish Badar, Qasim Malik	https://www.gisaid.org/	?	?	2022-07-13	?
166	hCoV-19/Pakistan/NIH-B64-S14/2022	betacoronavirus	EPI_ISL_13804380	?	2022-07-02	Asia	Pakistan	Islamabad	ICT		Asia	Pakistan	Islamabad	genome	29757	Human	28	Female	?	BA.2.12.1	GRA	Department of Virology, National Institute of Health, Islamabad, Pakistan	Department of Virology, National Institute of Health, Islamabad, Pakistan	Massab Umair, Aamer Ikram, Muhammad Salman, Zaira Rehman, Muhammad Ammar, Syed Adnan Haider, Nazish Badar, Qasim Malik	https://www.gisaid.org/	?	?	2022-07-13	?
167	hCoV-19/Pakistan/NIH-B64-S6/2022	betacoronavirus	EPI_ISL_13804374	?	2022-07-05	Asia	Pakistan	Islamabad	ICT		Asia	Pakistan	Islamabad	genome	29780	Human	30	Female	?	BA.5.2	GRA	Department of Virology, National Institute of Health, Islamabad, Pakistan	Department of Virology, National Institute of Health, Islamabad, Pakistan	Massab Umair, Aamer Ikram, Muhammad Salman, Zaira Rehman, Muhammad Ammar, Syed Adnan Haider, Nazish Badar, Qasim Malik	https://www.gisaid.org/	?	?	2022-07-13	?
168	hCoV-19/Pakistan/NIH-B64-S2/2022	betacoronavirus	EPI_ISL_13804377	?	2022-07-05	Asia	Pakistan	Islamabad	ICT		Asia	Pakistan	Islamabad	genome	29754	Human	26	Male	?	BA.5.2	GRA	Department of Virology, National Institute of Health, Islamabad, Pakistan	Department of Virology, National Institute of Health, Islamabad, Pakistan	Massab Umair, Aamer Ikram, Muhammad Salman, Zaira Rehman, Muhammad Ammar, Syed Adnan Haider, Nazish Badar, Qasim Malik	https://www.gisaid.org/	?	?	2022-07-13	?
169	hCoV-19/Pakistan/NIH-B64-S1/2022	betacoronavirus	EPI_ISL_13804362	?	2022-07-05	Asia	Pakistan	Islamabad	ICT		Asia	Pakistan	Islamabad	genome	29783	Human	43	Male	?	BA.5.2	GRA	Department of Virology, National Institute of Health, Islamabad, Pakistan	Department of Virology, National Institute of Health, Islamabad, Pakistan	Massab Umair, Aamer Ikram, Muhammad Salman, Zaira Rehman, Muhammad Ammar, Syed Adnan Haider, Nazish Badar, Qasim Malik	https://www.gisaid.org/	?	?	2022-07-13	?
170	hCoV-19/Pakistan/NIH-B64-S12/2022	betacoronavirus	EPI_ISL_13804367	?	2022-07-03	Asia	Pakistan	Islamabad	ICT		Asia	Pakistan	Islamabad	genome	29786	Human	15	Male	?	BA.5.2	GRA	Department of Virology, National Institute of Health, Islamabad, Pakistan	Department of Virology, National Institute of Health, Islamabad, Pakistan	Massab Umair, Aamer Ikram, Muhammad Salman, Zaira Rehman, Muhammad Ammar, Syed Adnan Haider, Nazish Badar, Qasim Malik	https://www.gisaid.org/	?	?	2022-07-13	?
171	hCoV-19/Pakistan/NIH-B64-S9/2022	betacoronavirus	EPI_ISL_13804378	?	2022-07-02	Asia	Pakistan	Islamabad	ICT		Asia	Pakistan	Islamabad	genome	29756	Human	24	Female	?	BA.5.2	GRA	Department of Virology, National Institute of Health, Islamabad, Pakistan	Department of Virology, National Institute of Health, Islamabad, Pakistan	Massab Umair, Aamer Ikram, Muhammad Salman, Zaira Rehman, Muhammad Ammar, Syed Adnan Haider, Nazish Badar, Qasim Malik	https://www.gisaid.org/	?	?	2022-07-13	?
172	hCoV-19/Pakistan/NIH-B64-S16/2022	betacoronavirus	EPI_ISL_13804379	?	2022-07-02	Asia	Pakistan	Islamabad	ICT		Asia	Pakistan	Islamabad	genome	29762	Human	30	Male	?	BA.2	GRA	Department of Virology, National Institute of Health, Islamabad, Pakistan	Department of Virology, National Institute of Health, Islamabad, Pakistan	Massab Umair, Aamer Ikram, Muhammad Salman, Zaira Rehman, Muhammad Ammar, Syed Adnan Haider, Nazish Badar, Qasim Malik	https://www.gisaid.org/	?	?	2022-07-13	?
173	hCoV-19/Pakistan/IDRL-AKU-KHI-43892-S100/2022	betacoronavirus	EPI_ISL_11262673	?	2022-02-14	Asia	Pakistan	Karachi	sindh		Asia	Pakistan	Karachi	genome	29758	Human	67	Female	?	BA.2	GRA	Clinical Lab, Aga Khan University Hospital	Infectious Diseases Research Laboratory, Department of Pediatrics and Child Health	Furqan Kabir, Waqasuddin Khan, Imran Nisar, Fatima Aziz, Samiah Kanwar, Sehrish Munir, Adil Kalam, Asghar Nasir, Syed Ali Raza Shah Bukhari, Zahra Hasan, Fyezah Jehan	https://www.gisaid.org/	?	?	2022-03-22	?
174	hCoV-19/Pakistan/NIH-B62-S4/2022	betacoronavirus	EPI_ISL_13618371	?	2022-06-28	Asia	Pakistan	Islamabad	ICT		Asia	Pakistan	Islamabad	genome	29756	Human	47	Female	?	BA.5.2	GRA	Department of Virology, National Institute of Health, Islamabad, Pakistan	Department of Virology, National Institute of Health, Islamabad, Pakistan	Massab Umair, Aamer Ikram, Muhammad Salman, Zaira Rehman, Muhammad Ammar, Syed Adnan Haider, Nazish Badar, Qasim Malik	https://www.gisaid.org/	?	?	2022-07-04	?
175	hCoV-19/Pakistan/NIH-B62-S6/2022	betacoronavirus	EPI_ISL_13618373	?	2022-06-29	Asia	Pakistan	Islamabad	ICT		Asia	Pakistan	Islamabad	genome	29757	Human	77	Male	?	BA.5.2	GRA	Department of Virology, National Institute of Health, Islamabad, Pakistan	Department of Virology, National Institute of Health, Islamabad, Pakistan	Massab Umair, Aamer Ikram, Muhammad Salman, Zaira Rehman, Muhammad Ammar, Syed Adnan Haider, Nazish Badar, Qasim Malik	https://www.gisaid.org/	?	?	2022-07-04	?
176	hCoV-19/Pakistan/NIH-B62-S20/2022	betacoronavirus	EPI_ISL_13618383	?	2022-06-27	Asia	Pakistan	Islamabad	ICT		Asia	Pakistan	Islamabad	genome	29785	Human	90	Male	?	BA.5.2	GRA	Department of Virology, National Institute of Health, Islamabad, Pakistan	Department of Virology, National Institute of Health, Islamabad, Pakistan	Massab Umair, Aamer Ikram, Muhammad Salman, Zaira Rehman, Muhammad Ammar, Syed Adnan Haider, Nazish Badar, Qasim Malik	https://www.gisaid.org/	?	?	2022-07-04	?
177	hCoV-19/Pakistan/NIH-B62-S1/2022	betacoronavirus	EPI_ISL_13618370	?	2022-06-27	Asia	Pakistan	Rawalpindi	punjab		Asia	Pakistan	Rawalpindi	genome	29756	Human	33	Male	?	BA.5.2	GRA	Department of Virology, National Institute of Health, Islamabad, Pakistan	Department of Virology, National Institute of Health, Islamabad, Pakistan	Massab Umair, Aamer Ikram, Muhammad Salman, Zaira Rehman, Muhammad Ammar, Syed Adnan Haider, Nazish Badar, Qasim Malik	https://www.gisaid.org/	?	?	2022-07-04	?
178	hCoV-19/Pakistan/NIH-B62-S15/2022	betacoronavirus	EPI_ISL_13618378	?	2022-06-28	Asia	Pakistan	Islamabad	ICT		Asia	Pakistan	Islamabad	genome	29455	Human	34	Female	?	BA.5.2	GRA	Department of Virology, National Institute of Health, Islamabad, Pakistan	Department of Virology, National Institute of Health, Islamabad, Pakistan	Massab Umair, Aamer Ikram, Muhammad Salman, Zaira Rehman, Muhammad Ammar, Syed Adnan Haider, Nazish Badar, Qasim Malik	https://www.gisaid.org/	?	?	2022-07-04	?
179	hCoV-19/Pakistan/NIH-B62-S16/2022	betacoronavirus	EPI_ISL_13618379	?	2022-06-27	Asia	Pakistan	Islamabad	ICT		Asia	Pakistan	Islamabad	genome	29757	Human	19	Male	?	BA.5.2	GRA	Department of Virology, National Institute of Health, Islamabad, Pakistan	Department of Virology, National Institute of Health, Islamabad, Pakistan	Massab Umair, Aamer Ikram, Muhammad Salman, Zaira Rehman, Muhammad Ammar, Syed Adnan Haider, Nazish Badar, Qasim Malik	https://www.gisaid.org/	?	?	2022-07-04	?
180	hCoV-19/Pakistan/NIH-B62-S7/2022	betacoronavirus	EPI_ISL_13618374	?	2022-06-28	Asia	Pakistan	Islamabad	ICT		Asia	Pakistan	Islamabad	genome	29756	Human	23	Male	?	BA.5.2	GRA	Department of Virology, National Institute of Health, Islamabad, Pakistan	Department of Virology, National Institute of Health, Islamabad, Pakistan	Massab Umair, Aamer Ikram, Muhammad Salman, Zaira Rehman, Muhammad Ammar, Syed Adnan Haider, Nazish Badar, Qasim Malik	https://www.gisaid.org/	?	?	2022-07-04	?
181	hCoV-19/Pakistan/NIH-B62-S5/2022	betacoronavirus	EPI_ISL_13618372	?	2022-06-29	Asia	Pakistan	Islamabad	ICT		Asia	Pakistan	Islamabad	genome	29783	Human	30	Female	?	BA.5.2	GRA	Department of Virology, National Institute of Health, Islamabad, Pakistan	Department of Virology, National Institute of Health, Islamabad, Pakistan	Massab Umair, Aamer Ikram, Muhammad Salman, Zaira Rehman, Muhammad Ammar, Syed Adnan Haider, Nazish Badar, Qasim Malik	https://www.gisaid.org/	?	?	2022-07-04	?
182	hCoV-19/Pakistan/NIH-B62-S14/2022	betacoronavirus	EPI_ISL_13618377	?	2022-06-28	Asia	Pakistan	Islamabad	ICT		Asia	Pakistan	Islamabad	genome	29757	Human	26	Female	?	BA.5.2	GRA	Department of Virology, National Institute of Health, Islamabad, Pakistan	Department of Virology, National Institute of Health, Islamabad, Pakistan	Massab Umair, Aamer Ikram, Muhammad Salman, Zaira Rehman, Muhammad Ammar, Syed Adnan Haider, Nazish Badar, Qasim Malik	https://www.gisaid.org/	?	?	2022-07-04	?
183	hCoV-19/Pakistan/NIH-B62-S13/2022	betacoronavirus	EPI_ISL_13618376	?	2022-06-28	Asia	Pakistan	Islamabad	ICT		Asia	Pakistan	Islamabad	genome	29760	Human	31	Male	?	BA.5.2	GRA	Department of Virology, National Institute of Health, Islamabad, Pakistan	Department of Virology, National Institute of Health, Islamabad, Pakistan	Massab Umair, Aamer Ikram, Muhammad Salman, Zaira Rehman, Muhammad Ammar, Syed Adnan Haider, Nazish Badar, Qasim Malik	https://www.gisaid.org/	?	?	2022-07-04	?
184	hCoV-19/Pakistan/NIH-B62-S17/2022	betacoronavirus	EPI_ISL_13618380	?	2022-06-28	Asia	Pakistan	Islamabad	ICT		Asia	Pakistan	Islamabad	genome	29455	Human	36	Female	?	BA.2	GRA	Department of Virology, National Institute of Health, Islamabad, Pakistan	Department of Virology, National Institute of Health, Islamabad, Pakistan	Massab Umair, Aamer Ikram, Muhammad Salman, Zaira Rehman, Muhammad Ammar, Syed Adnan Haider, Nazish Badar, Qasim Malik	https://www.gisaid.org/	?	?	2022-07-04	?
185	hCoV-19/Pakistan/NIH-B62-S10/2022	betacoronavirus	EPI_ISL_13618375	?	2022-06-27	Asia	Pakistan	Islamabad	ICT		Asia	Pakistan	Islamabad	genome	29766	Human	49	Male	?	BA.2	GRA	Department of Virology, National Institute of Health, Islamabad, Pakistan	Department of Virology, National Institute of Health, Islamabad, Pakistan	Massab Umair, Aamer Ikram, Muhammad Salman, Zaira Rehman, Muhammad Ammar, Syed Adnan Haider, Nazish Badar, Qasim Malik	https://www.gisaid.org/	?	?	2022-07-04	?
186	hCoV-19/Pakistan/NIH-B63-S10/2022	betacoronavirus	EPI_ISL_13619144	?	2022-06-27	Asia	Pakistan	Islamabad	ICT		Asia	Pakistan	Islamabad	genome	29761	Human	32	Male	?	BA.4	GRA	Department of Virology, National Institute of Health, Islamabad, Pakistan	Department of Virology, National Institute of Health, Islamabad, Pakistan	Massab Umair, Aamer Ikram, Muhammad Salman, Zaira Rehman, Muhammad Ammar, Syed Adnan Haider, Nazish Badar, Qasim Malik	https://www.gisaid.org/	?	?	2022-07-04	?
187	hCoV-19/Pakistan/NIH-B63-S11/2022	betacoronavirus	EPI_ISL_13619145	?	2022-06-28	Asia	Pakistan	Islamabad	ICT		Asia	Pakistan	Islamabad	genome	29757	Human	21	Male	?	BA.4	GRA	Department of Virology, National Institute of Health, Islamabad, Pakistan	Department of Virology, National Institute of Health, Islamabad, Pakistan	Massab Umair, Aamer Ikram, Muhammad Salman, Zaira Rehman, Muhammad Ammar, Syed Adnan Haider, Nazish Badar, Qasim Malik	https://www.gisaid.org/	?	?	2022-07-04	?
188	hCoV-19/Pakistan/NIH-B63-S9/2022	betacoronavirus	EPI_ISL_13619143	?	2022-06-27	Asia	Pakistan	Islamabad	ICT		Asia	Pakistan	Islamabad	genome	29763	Human	60	Female	?	BA.2	GRA	Department of Virology, National Institute of Health, Islamabad, Pakistan	Department of Virology, National Institute of Health, Islamabad, Pakistan	Massab Umair, Aamer Ikram, Muhammad Salman, Zaira Rehman, Muhammad Ammar, Syed Adnan Haider, Nazish Badar, Qasim Malik	https://www.gisaid.org/	?	?	2022-07-04	?
189	hCoV-19/Pakistan/NIH-B63-S7/2022	betacoronavirus	EPI_ISL_13619141	?	2022-06-28	Asia	Pakistan	Islamabad	ICT		Asia	Pakistan	Islamabad	genome	29756	Human	15	Male	?	BA.5.2.1	GRA	Department of Virology, National Institute of Health, Islamabad, Pakistan	Department of Virology, National Institute of Health, Islamabad, Pakistan	Massab Umair, Aamer Ikram, Muhammad Salman, Zaira Rehman, Muhammad Ammar, Syed Adnan Haider, Nazish Badar, Qasim Malik	https://www.gisaid.org/	?	?	2022-07-04	?
190	hCoV-19/Pakistan/NIH-B63-S12/2022	betacoronavirus	EPI_ISL_13619146	?	2022-06-27	Asia	Pakistan	Islamabad	ICT		Asia	Pakistan	Islamabad	genome	29776	Human	70	Male	?	BA.5.2	GRA	Department of Virology, National Institute of Health, Islamabad, Pakistan	Department of Virology, National Institute of Health, Islamabad, Pakistan	Massab Umair, Aamer Ikram, Muhammad Salman, Zaira Rehman, Muhammad Ammar, Syed Adnan Haider, Nazish Badar, Qasim Malik	https://www.gisaid.org/	?	?	2022-07-04	?
191	hCoV-19/Pakistan/NIH-B63-S8/2022	betacoronavirus	EPI_ISL_13619142	?	2022-06-27	Asia	Pakistan	Islamabad	ICT		Asia	Pakistan	Islamabad	genome	29774	Human	33	Male	?	BA.5.2	GRA	Department of Virology, National Institute of Health, Islamabad, Pakistan	Department of Virology, National Institute of Health, Islamabad, Pakistan	Massab Umair, Aamer Ikram, Muhammad Salman, Zaira Rehman, Muhammad Ammar, Syed Adnan Haider, Nazish Badar, Qasim Malik	https://www.gisaid.org/	?	?	2022-07-04	?
192	hCoV-19/Pakistan/NIH-B63-S15/2022	betacoronavirus	EPI_ISL_13619148	?	2022-06-21	Asia	Pakistan	Mirpur	AJK		Asia	Pakistan	Mirpur	genome	29757	Human	70	Female	?	BA.5.2	GRA	PCR Laboratory, Divisional Head Quarters Teaching Hospital, Mirpur, Azad Kashmir, Pakistan	Department of Virology, National Institute of Health, Islamabad, Pakistan	Massab Umair, Aamer Ikram, Muhammad Salman, Zaira Rehman, Muhammad Ammar, Syed Adnan Haider, Nazish Badar, Qasim Malik, Shahjahan Tabussam	https://www.gisaid.org/	?	?	2022-07-04	?
193	hCoV-19/Pakistan/NIH-B63-S14/2022	betacoronavirus	EPI_ISL_13619147	?	2022-06-18	Asia	Pakistan	Mirpur	AJK		Asia	Pakistan	Mirpur	genome	29762	Human	66	Male	?	BA.5.2	GRA	PCR Laboratory, Divisional Head Quarters Teaching Hospital, Mirpur, Azad Kashmir, Pakistan	Department of Virology, National Institute of Health, Islamabad, Pakistan	Massab Umair, Aamer Ikram, Muhammad Salman, Zaira Rehman, Muhammad Ammar, Syed Adnan Haider, Nazish Badar, Qasim Malik, Shahjahan Tabussam	https://www.gisaid.org/	?	?	2022-07-04	?
194	hCoV-19/Pakistan/AKU-JUNE-ILL-62/2022	betacoronavirus	EPI_ISL_14018061	?	2022-01-25	Asia	Pakistan		sindh		Asia	Pakistan		genome	29776	Human	37	Female	?	BA.1.1	GRA	Department of Pathology and Laboratory Medicine, AKUH Laboratories, Karachi, Pakistan	Department of Pathology and Laboratory Medicine, AKUH Laboratories, Karachi, Pakistan	A. Kanji, M. Yameen, A.R. Bukhari, Z. A. Ullah, P.Thielen, J. Ashraf, R. Hasan, Z. Hasan (Funding support NIH, FIC, USA; WHO, Pakistan; HSP, USA)	https://www.gisaid.org/	?	?	2022-07-21	?
195	hCoV-19/Pakistan/AKU-JUNE-ILL-46/2022	betacoronavirus	EPI_ISL_14018050	?	2022-01-14	Asia	Pakistan		sindh		Asia	Pakistan		genome	29779	Human	24	Male	?	BA.1.1	GRA	Department of Pathology and Laboratory Medicine, AKUH Laboratories, Karachi, Pakistan	Department of Pathology and Laboratory Medicine, AKUH Laboratories, Karachi, Pakistan	A. Kanji, M. Yameen, A.R. Bukhari, Z. A. Ullah, P.Thielen, J. Ashraf, R. Hasan, Z. Hasan (Funding support NIH, FIC, USA; WHO, Pakistan; HSP, USA)	https://www.gisaid.org/	?	?	2022-07-21	?
196	hCoV-19/Pakistan/AKU-JUNE-ILL-47/2022	betacoronavirus	EPI_ISL_14018051	?	2022-01-20	Asia	Pakistan		sindh		Asia	Pakistan		genome	29797	Human	29	Female	?	BA.1.17.2	GRA	Department of Pathology and Laboratory Medicine, AKUH Laboratories, Karachi, Pakistan	Department of Pathology and Laboratory Medicine, AKUH Laboratories, Karachi, Pakistan	A. Kanji, M. Yameen, A.R. Bukhari, Z. A. Ullah, P.Thielen, J. Ashraf, R. Hasan, Z. Hasan (Funding support NIH, FIC, USA; WHO, Pakistan; HSP, USA)	https://www.gisaid.org/	?	?	2022-07-21	?
197	hCoV-19/Pakistan/AKU-JUNE-ILL-05/2022	betacoronavirus	EPI_ISL_14018012	?	2022-01-21	Asia	Pakistan		sindh		Asia	Pakistan		genome	29824	Human	12	Female	?	BA.1	GRA	Department of Pathology and Laboratory Medicine, AKUH Laboratories, Karachi, Pakistan	Department of Pathology and Laboratory Medicine, AKUH Laboratories, Karachi, Pakistan	A. Kanji, M. Yameen, A.R. Bukhari, Z. A. Ullah, P.Thielen, J. Ashraf, R. Hasan, Z. Hasan (Funding support NIH, FIC, USA; WHO, Pakistan; HSP, USA)	https://www.gisaid.org/	?	?	2022-07-21	?
198	hCoV-19/Pakistan/AKU-JUNE-ILL-59/2022	betacoronavirus	EPI_ISL_14018058	?	2022-01-24	Asia	Pakistan		sindh		Asia	Pakistan		genome	29805	Human	25	Female	?	BA.1	GRA	Department of Pathology and Laboratory Medicine, AKUH Laboratories, Karachi, Pakistan	Department of Pathology and Laboratory Medicine, AKUH Laboratories, Karachi, Pakistan	A. Kanji, M. Yameen, A.R. Bukhari, Z. A. Ullah, P.Thielen, J. Ashraf, R. Hasan, Z. Hasan (Funding support NIH, FIC, USA; WHO, Pakistan; HSP, USA)	https://www.gisaid.org/	?	?	2022-07-21	?
199	hCoV-19/Pakistan/AKU-JUNE-ILL-58/2022	betacoronavirus	EPI_ISL_14018057	?	2022-01-24	Asia	Pakistan		sindh		Asia	Pakistan		genome	29797	Human	48	Male	?	BA.1.1	GRA	Department of Pathology and Laboratory Medicine, AKUH Laboratories, Karachi, Pakistan	Department of Pathology and Laboratory Medicine, AKUH Laboratories, Karachi, Pakistan	A. Kanji, M. Yameen, A.R. Bukhari, Z. A. Ullah, P.Thielen, J. Ashraf, R. Hasan, Z. Hasan (Funding support NIH, FIC, USA; WHO, Pakistan; HSP, USA)	https://www.gisaid.org/	?	?	2022-07-21	?
200	hCoV-19/Pakistan/AKU-JUNE-ILL-23/2022	betacoronavirus	EPI_ISL_14018030	?	2022-01-05	Asia	Pakistan		sindh		Asia	Pakistan		genome	29791	Human	19	Male	?	BA.1.1	GRA	Department of Pathology and Laboratory Medicine, AKUH Laboratories, Karachi, Pakistan	Department of Pathology and Laboratory Medicine, AKUH Laboratories, Karachi, Pakistan	A. Kanji, M. Yameen, A.R. Bukhari, Z. A. Ullah, P.Thielen, J. Ashraf, R. Hasan, Z. Hasan (Funding support NIH, FIC, USA; WHO, Pakistan; HSP, USA)	https://www.gisaid.org/	?	?	2022-07-21	?
201	hCoV-19/Pakistan/AKU-JUNE-ILL-12/2022	betacoronavirus	EPI_ISL_14018019	?	2022-01-02	Asia	Pakistan		sindh		Asia	Pakistan		genome	29788	Human	31	Female	?	BA.1.1	GRA	Department of Pathology and Laboratory Medicine, AKUH Laboratories, Karachi, Pakistan	Department of Pathology and Laboratory Medicine, AKUH Laboratories, Karachi, Pakistan	A. Kanji, M. Yameen, A.R. Bukhari, Z. A. Ullah, P.Thielen, J. Ashraf, R. Hasan, Z. Hasan (Funding support NIH, FIC, USA; WHO, Pakistan; HSP, USA)	https://www.gisaid.org/	?	?	2022-07-21	?
202	hCoV-19/Pakistan/AKU-JUNE-ILL-20/2022	betacoronavirus	EPI_ISL_14018027	?	2022-01-07	Asia	Pakistan		sindh		Asia	Pakistan		genome	29786	Human	23	Male	?	BA.1.1	GRA	Department of Pathology and Laboratory Medicine, AKUH Laboratories, Karachi, Pakistan	Department of Pathology and Laboratory Medicine, AKUH Laboratories, Karachi, Pakistan	A. Kanji, M. Yameen, A.R. Bukhari, Z. A. Ullah, P.Thielen, J. Ashraf, R. Hasan, Z. Hasan (Funding support NIH, FIC, USA; WHO, Pakistan; HSP, USA)	https://www.gisaid.org/	?	?	2022-07-21	?
203	hCoV-19/Pakistan/AKU-JUNE-ILL-22/2022	betacoronavirus	EPI_ISL_14018029	?	2022-01-05	Asia	Pakistan		sindh		Asia	Pakistan		genome	29795	Human	69	Male	?	BA.1.1	GRA	Department of Pathology and Laboratory Medicine, AKUH Laboratories, Karachi, Pakistan	Department of Pathology and Laboratory Medicine, AKUH Laboratories, Karachi, Pakistan	A. Kanji, M. Yameen, A.R. Bukhari, Z. A. Ullah, P.Thielen, J. Ashraf, R. Hasan, Z. Hasan (Funding support NIH, FIC, USA; WHO, Pakistan; HSP, USA)	https://www.gisaid.org/	?	?	2022-07-21	?
204	hCoV-19/Pakistan/AKU-MAY-R-ILL-32/2022	betacoronavirus	EPI_ISL_13955261	?	2022-01-10	Asia	Pakistan		sindh		Asia	Pakistan		genome	29791	Human	34	Male	?	BA.1.15	GRA	Department of Pathology and Laboratory Medicine, AKUH Laboratories, Karachi, Pakistan	Department of Pathology and Laboratory Medicine, AKUH Laboratories, Karachi, Pakistan	A. Kanji, M. Yameen, A.R. Bukhari, Z. A. Ullah, P.Thielen, J. Ashraf, R. Hasan, Z. Hasan (Funding support NIH, FIC, USA; WHO, Pakistan; HSP, USA)	https://www.gisaid.org/	?	?	2022-07-20	?
205	hCoV-19/Pakistan/AKU-MAY-R-ILL-18/2022	betacoronavirus	EPI_ISL_13955249	?	2022-02-19	Asia	Pakistan		Sindh		Asia	Pakistan		genome	29735	Human	25	Male	?	BA.2.3	GRA	Department of Pathology and Laboratory Medicine, AKUH Laboratories, Karachi, Pakistan	Department of Pathology and Laboratory Medicine, AKUH Laboratories, Karachi, Pakistan	A. Kanji, M. Yameen, A.R. Bukhari, Z. A. Ullah, P.Thielen, J. Ashraf, R. Hasan, Z. Hasan (Funding support NIH, FIC, USA; WHO, Pakistan; HSP, USA)	https://www.gisaid.org/	?	?	2022-07-20	?
206	hCoV-19/Pakistan/AKU-MAY-R-ILL-03/2022	betacoronavirus	EPI_ISL_13955237	?	2022-01-03	Asia	Pakistan		Sindh		Asia	Pakistan		genome	29818	Human	54	Male	?	AY.43	GK	Department of Pathology and Laboratory Medicine, AKUH Laboratories, Karachi, Pakistan	Department of Pathology and Laboratory Medicine, AKUH Laboratories, Karachi, Pakistan	A. Kanji, M. Yameen, A.R. Bukhari, Z. A. Ullah, P.Thielen, J. Ashraf, R. Hasan, Z. Hasan (Funding support NIH, FIC, USA; WHO, Pakistan; HSP, USA)	https://www.gisaid.org/	?	?	2022-07-20	?
207	hCoV-19/Pakistan/AKU-MAY-RUN-I-23/2022	betacoronavirus	EPI_ISL_13955254	?	2022-01-10	Asia	Pakistan		Sindh		Asia	Pakistan		genome	29788	Human	22	Male	?	BA.1	GRA	Department of Pathology and Laboratory Medicine, AKUH Laboratories, Karachi, Pakistan	Department of Pathology and Laboratory Medicine, AKUH Laboratories, Karachi, Pakistan	A. Kanji, M. Yameen, A.R. Bukhari, Z. A. Ullah, P. Thielen, J. Ashraf, R. Hasan, Z. Hasan (Funding support NIH, FIC, USA; WHO, Pakistan; HSP, USA)	https://www.gisaid.org/	?	?	2022-07-20	?
208	hCoV-19/Pakistan/AKU-MAY-R-ILL-05/2022	betacoronavirus	EPI_ISL_13955239	?	2022-01-06	Asia	Pakistan		Sindh		Asia	Pakistan		genome	29816	Human	30	Male	?	AY.75	GK	Department of Pathology and Laboratory Medicine, AKUH Laboratories, Karachi, Pakistan	Department of Pathology and Laboratory Medicine, AKUH Laboratories, Karachi, Pakistan	A. Kanji, M. Yameen, A.R. Bukhari, Z. A. Ullah, P.Thielen, J. Ashraf, R. Hasan, Z. Hasan (Funding support NIH, FIC, USA; WHO, Pakistan; HSP, USA)	https://www.gisaid.org/	?	?	2022-07-20	?
209	hCoV-19/Pakistan/AKU-MAY-RUN-I-04/2022	betacoronavirus	EPI_ISL_13955238	?	2022-01-06	Asia	Pakistan		Sindh		Asia	Pakistan		genome	29819	Human	41	Male	?	AY.75	GK	Department of Pathology and Laboratory Medicine, AKUH Laboratories, Karachi, Pakistan	Department of Pathology and Laboratory Medicine, AKUH Laboratories, Karachi, Pakistan	A. Kanji, M. Yameen, A.R. Bukhari, Z. A. Ullah, P.Thielen, J. Ashraf, R. Hasan, Z. Hasan (Funding support NIH, FIC, USA; WHO, Pakistan; HSP, USA)	https://www.gisaid.org/	?	?	2022-07-20	?
210	hCoV-19/Pakistan/AKU-MAY-R-ILL-07/2022	betacoronavirus	EPI_ISL_13955240	?	2022-01-10	Asia	Pakistan		Sindh		Asia	Pakistan		genome	29815	Human	23	Male	?	AY.129	GK	Department of Pathology and Laboratory Medicine, AKUH Laboratories, Karachi, Pakistan	Department of Pathology and Laboratory Medicine, AKUH Laboratories, Karachi, Pakistan	A. Kanji, M. Yameen, A.R. Bukhari, Z. A. Ullah, P.Thielen, J. Ashraf, R. Hasan, Z. Hasan (Funding support NIH, FIC, USA; WHO, Pakistan; HSP, USA)	https://www.gisaid.org/	?	?	2022-07-20	?
211	hCoV-19/Pakistan/AKU-MAY-R-ILL-10/2022	betacoronavirus	EPI_ISL_13955241	?	2022-01-11	Asia	Pakistan		Sindh		Asia	Pakistan		genome	29818	Human	57	Male	?	AY.43	GK	Department of Pathology and Laboratory Medicine, AKUH Laboratories, Karachi, Pakistan	Department of Pathology and Laboratory Medicine, AKUH Laboratories, Karachi, Pakistan	A. Kanji, M. Yameen, A.R. Bukhari, Z. A. Ullah, P.Thielen, J. Ashraf, R. Hasan, Z. Hasan (Funding support NIH, FIC, USA; WHO, Pakistan; HSP, USA)	https://www.gisaid.org/	?	?	2022-07-20	?
212	hCoV-19/Pakistan/AKU-MAY-R-ILL-33/2022	betacoronavirus	EPI_ISL_13955262	?	2022-01-10	Asia	Pakistan		Sindh		Asia	Pakistan		genome	29794	Human	63	Female	?	BA.1.15	GRA	Department of Pathology and Laboratory Medicine, AKUH Laboratories, Karachi, Pakistan	Department of Pathology and Laboratory Medicine, AKUH Laboratories, Karachi, Pakistan	A. Kanji, M. Yameen, A.R. Bukhari, Z. A. Ullah, P.Thielen, J. Ashraf, R. Hasan, Z. Hasan (Funding support NIH, FIC, USA; WHO, Pakistan; HSP, USA)	https://www.gisaid.org/	?	?	2022-07-20	?
213	hCoV-19/Pakistan/AKU-MAY-R-ILL-14/2022	betacoronavirus	EPI_ISL_13955245	?	2022-02-06	Asia	Pakistan		Sindh		Asia	Pakistan		genome	29785	Human	23	Male	?	BA.1	GRA	Department of Pathology and Laboratory Medicine, AKUH Laboratories, Karachi, Pakistan	Department of Pathology and Laboratory Medicine, AKUH Laboratories, Karachi, Pakistan	A. Kanji, M. Yameen, A.R. Bukhari, Z. A. Ullah, P.Thielen, J. Ashraf, R. Hasan, Z. Hasan (Funding support NIH, FIC, USA; WHO, Pakistan; HSP, USA)	https://www.gisaid.org/	?	?	2022-07-20	?
214	hCoV-19/Pakistan/AKU-MAY-R-ILL-21/2021	betacoronavirus	EPI_ISL_13955252	?	2021-12-25	Asia	Pakistan		Sindh		Asia	Pakistan		genome	29815	Human	45	Male	?	B.1.617.2	GK	Department of Pathology and Laboratory Medicine, AKUH Laboratories, Karachi, Pakistan	Department of Pathology and Laboratory Medicine, AKUH Laboratories, Karachi, Pakistan	A. Kanji, M. Yameen, A.R. Bukhari, Z. A. Ullah, P.Thielen, J. Ashraf, R. Hasan, Z. Hasan (Funding support NIH, FIC, USA; WHO, Pakistan; HSP, USA)	https://www.gisaid.org/	?	?	2022-07-20	?
215	hCoV-19/Pakistan/AKU-MAY-R-ILL-36/2022	betacoronavirus	EPI_ISL_13955263	?	2022-01-10	Asia	Pakistan		Sindh		Asia	Pakistan		genome	29794	Human	68	Female	?	BA.1	GRA	Department of Pathology and Laboratory Medicine, AKUH Laboratories, Karachi, Pakistan	Department of Pathology and Laboratory Medicine, AKUH Laboratories, Karachi, Pakistan	A. Kanji, M. Yameen, A.R. Bukhari, Z. A. Ullah, P.Thielen, J. Ashraf, R. Hasan, Z. Hasan (Funding support NIH, FIC, USA; WHO, Pakistan; HSP, USA)	https://www.gisaid.org/	?	?	2022-07-20	?
216	hCoV-19/Pakistan/AKU-MAY-R-ILL-40/2022	betacoronavirus	EPI_ISL_13955266	?	2022-01-10	Asia	Pakistan		Sindh		Asia	Pakistan		genome	29786	Human	32	Male	?	BA.1.1	GRA	Department of Pathology and Laboratory Medicine, AKUH Laboratories, Karachi, Pakistan	Department of Pathology and Laboratory Medicine, AKUH Laboratories, Karachi, Pakistan	A. Kanji, M. Yameen, A.R. Bukhari, Z. A. Ullah, P.Thielen, J. Ashraf, R. Hasan, Z. Hasan (Funding support NIH, FIC, USA; WHO, Pakistan; HSP, USA)	https://www.gisaid.org/	?	?	2022-07-20	?
217	hCoV-19/Pakistan/IDRL-AKU-KHI-3662-S27/2022	betacoronavirus	EPI_ISL_13857986	?	2022-01-05	Asia	Pakistan	Karachi	sindh		Asia	Pakistan	Karachi	genome	29802	Human	80	Female	?	BA.1.17.2	GRA	Clinical Lab, Aga Khan University Hospital	Infectious Diseases Research Laboratory, Department of Pediatrics and Child Health	Imran Nisar, Waqasuddin Khan, Furqan Kabir, Fatima Aziz, Samiah Kanwar, Adil Kalam, Sehrish Muneer, Zahra Hasan, Fyezah Jehan	https://www.gisaid.org/	?	?	2022-07-15	?
218	hCoV-19/Pakistan/IDRL-AKU-KHI-36398-S21/2022	betacoronavirus	EPI_ISL_13857989	?	2022-02-01	Asia	Pakistan	Karachi	sindh		Asia	Pakistan	Karachi	genome	29781	Human	70	Female	?	BA.1.1	GRA	Clinical Lab, Aga Khan University Hospital	Infectious Diseases Research Laboratory, Department of Pediatrics and Child Health	Imran Nisar, Waqasuddin Khan, Furqan Kabir, Fatima Aziz, Samiah Kanwar, Adil Kalam, Sehrish Muneer, Zahra Hasan, Fyezah Jehan	https://www.gisaid.org/	?	?	2022-07-15	?
219	hCoV-19/Pakistan/IDRL-AKU-KHI-63897-S1/2022	betacoronavirus	EPI_ISL_13857997	?	2022-06-14	Asia	Pakistan	Karachi	sindh		Asia	Pakistan	Karachi	genome	29752	Human	23	Female	?	BA.5.2.1	GRA	Clinical Lab, Aga Khan University Hospital	Infectious Diseases Research Laboratory, Department of Pediatrics and Child Health	Waqasuddin Khan, Imran Nisar, Furqan Kabir, Samiah Kanwar, Fatima Aziz, Adil Kalam, Sehrirsh Muneer, Zahra Hasan, Fyezah Jehan	https://www.gisaid.org/	?	?	2022-07-15	?
220	hCoV-19/Pakistan/IDRL-AKU-KHI-63931-S10/2022	betacoronavirus	EPI_ISL_13858003	?	2022-06-15	Asia	Pakistan	Karachi	sindh		Asia	Pakistan	Karachi	genome	29771	Human	35	Female	?	BA.2	GRA	Clinical Lab, Aga Khan University Hospital	Infectious Diseases Research Laboratory, Department of Pediatrics and Child Health	Furqan Kabir, Waqasuddin Khan, Imran Nisar, Samiah Kanwar, Fatima Aziz, Adil Kalam, Sehrirsh Muneer, Zahra Hasan, Fyezah Jehan	https://www.gisaid.org/	?	?	2022-07-15	?
221	hCoV-19/Pakistan/IDRL-AKU-KHI-5173-S20/2022	betacoronavirus	EPI_ISL_13857987	?	2022-01-07	Asia	Pakistan	Karachi	sindh		Asia	Pakistan	Karachi	genome	29781	Human	56	Female	?	BA.1.1.1	GRA	Clinical Lab, Aga Khan University Hospital	Infectious Diseases Research Laboratory, Department of Pediatrics and Child Health	Imran Nisar, Waqasuddin Khan, Furqan Kabir, Fatima Aziz, Samiah Kanwar, Adil Kalam, Sehrish Muneer, Zahra Hasan, Fyezah Jehan	https://www.gisaid.org/	?	?	2022-07-15	?
222	hCoV-19/Pakistan/IDRL-AKU-KHI-33670-S26/2022	betacoronavirus	EPI_ISL_13857988	?	2022-01-28	Asia	Pakistan	Karachi	sindh		Asia	Pakistan	Karachi	genome	29782	Human	34	Female	?	BA.1.1	GRA	Clinical Lab, Aga Khan University Hospital	Infectious Diseases Research Laboratory, Department of Pediatrics and Child Health	Imran Nisar, Waqasuddin Khan, Furqan Kabir, Fatima Aziz, Samiah Kanwar, Adil Kalam, Sehrish Muneer, Zahra Hasan, Fyezah Jehan	https://www.gisaid.org/	?	?	2022-07-15	?
223	hCoV-19/Pakistan/IDRL-AKU-KHI-63915-S6/2022	betacoronavirus	EPI_ISL_13857999	?	2022-06-14	Asia	Pakistan	Karachi	sindh		Asia	Pakistan	Karachi	genome	29771	Human	37	Male	?	BA.2	GRA	Clinical Lab, Aga Khan University Hospital	Infectious Diseases Research Laboratory, Department of Pediatrics and Child Health	Waqasuddin Khan, Imran Nisar, Furqan Kabir, Samiah Kanwar, Fatima Aziz, Adil Kalam, Sehrirsh Muneer, Zahra Hasan, Fyezah Jehan	https://www.gisaid.org/	?	?	2022-07-15	?
224	hCoV-19/Pakistan/IDRL-AKU-KHI-63979-S13/2022	betacoronavirus	EPI_ISL_13858006	?	2022-06-15	Asia	Pakistan	Karachi	sindh		Asia	Pakistan	Karachi	genome	29764	Human	67	Male	?	BA.2	GRA	Clinical Lab, Aga Khan University Hospital	Infectious Diseases Research Laboratory, Department of Pediatrics and Child Health	Furqan Kabir, Waqasuddin Khan, Imran Nisar, Samiah Kanwar, Fatima Aziz, Adil Kalam, Sehrirsh Muneer, Zahra Hasan, Fyezah Jehan	https://www.gisaid.org/	?	?	2022-07-15	?
225	hCoV-19/Pakistan/IDRL-AKU-KHI-63986-S14/2022	betacoronavirus	EPI_ISL_13858007	?	2022-06-15	Asia	Pakistan	Karachi	sindh		Asia	Pakistan	Karachi	genome	29750	Human	33	Female	?	BA.5.5	GRA	Clinical Lab, Aga Khan University Hospital	Infectious Diseases Research Laboratory, Department of Pediatrics and Child Health	Furqan Kabir, Waqasuddin Khan, Imran Nisar, Samiah Kanwar, Fatima Aziz, Adil Kalam, Sehrirsh Muneer, Zahra Hasan, Fyezah Jehan	https://www.gisaid.org/	?	?	2022-07-15	?
226	hCoV-19/Pakistan/IDRL-AKU-KHI-63971-S15/2022	betacoronavirus	EPI_ISL_13858005	?	2022-06-15	Asia	Pakistan	Karachi	sindh		Asia	Pakistan	Karachi	genome	29764	Human	52	Male	?	BA.5.2	GRA	Clinical Lab, Aga Khan University Hospital	Infectious Diseases Research Laboratory, Department of Pediatrics and Child Health	Furqan Kabir, Waqasuddin Khan, Imran Nisar, Samiah Kanwar, Fatima Aziz, Adil Kalam, Sehrirsh Muneer, Zahra Hasan, Fyezah Jehan	https://www.gisaid.org/	?	?	2022-07-15	?
227	hCoV-19/Pakistan/IDRL-AKU-KHI-63901-S4/2022	betacoronavirus	EPI_ISL_13857998	?	2022-06-14	Asia	Pakistan	Karachi	sindh		Asia	Pakistan	Karachi	genome	29759	Human	40	Female	?	BA.5.2	GRA	Clinical Lab, Aga Khan University Hospital	Infectious Diseases Research Laboratory, Department of Pediatrics and Child Health	Waqasuddin Khan, Imran Nisar, Furqan Kabir, Samiah Kanwar, Fatima Aziz, Adil Kalam, Sehrirsh Muneer, Zahra Hasan, Fyezah Jehan	https://www.gisaid.org/	?	?	2022-07-15	?
228	hCoV-19/Pakistan/IDRL-AKU-KHI-63862-S2/2022	betacoronavirus	EPI_ISL_13857994	?	2022-06-14	Asia	Pakistan	Karachi	sindh		Asia	Pakistan	Karachi	genome	29764	Human	44	Female	?	BA.2	GRA	Clinical Lab, Aga Khan University Hospital	Infectious Diseases Research Laboratory, Department of Pediatrics and Child Health	Imran Nisar, Waqasuddin Khan, Furqan Kabir, Fatima Aziz, Samiah Kanwar, Adil Kalam, Sehrish Muneer, Zahra Hasan, Fyezah Jehan	https://www.gisaid.org/	?	?	2022-07-15	?
229	hCoV-19/Pakistan/IDRL-AKU-KHI-63929-S9/2022	betacoronavirus	EPI_ISL_13858001	?	2022-06-15	Asia	Pakistan	Karachi	sindh		Asia	Pakistan	Karachi	genome	29763	Human	37	Male	?	BA.5.2	GRA	Clinical Lab, Aga Khan University Hospital	Infectious Diseases Research Laboratory, Department of Pediatrics and Child Health	Waqasuddin Khan, Imran Nisar, Furqan Kabir, Samiah Kanwar, Fatima Aziz, Adil Kalam, Sehrirsh Muneer, Zahra Hasan, Fyezah Jehan	https://www.gisaid.org/	?	?	2022-07-15	?
230	hCoV-19/Pakistan/IDRL-AKU-KHI-63930-S12/2022	betacoronavirus	EPI_ISL_13858002	?	2022-06-15	Asia	Pakistan	Karachi	sindh		Asia	Pakistan	Karachi	genome	29758	Human	20	Male	?	BA.5.2	GRA	Clinical Lab, Aga Khan University Hospital	Infectious Diseases Research Laboratory, Department of Pediatrics and Child Health	Furqan Kabir, Waqasuddin Khan, Imran Nisar, Samiah Kanwar, Fatima Aziz, Adil Kalam, Sehrirsh Muneer, Zahra Hasan, Fyezah Jehan	https://www.gisaid.org/	?	?	2022-07-15	?
231	hCoV-19/Pakistan/IDRL-AKU-KHI-38263-S23/2022	betacoronavirus	EPI_ISL_13857991	?	2022-02-03	Asia	Pakistan	Karachi	sindh		Asia	Pakistan	Karachi	genome	29785	Human	47	Male	?	BA.1	GRA	Clinical Lab, Aga Khan University Hospital	Infectious Diseases Research Laboratory, Department of Pediatrics and Child Health	Imran Nisar, Waqasuddin Khan, Furqan Kabir, Fatima Aziz, Samiah Kanwar, Adil Kalam, Sehrish Muneer, Zahra Hasan, Fyezah Jehan	https://www.gisaid.org/	?	?	2022-07-15	?
232	hCoV-19/Pakistan/IDRL-AKU-KHI-39548-S24/2022	betacoronavirus	EPI_ISL_13857992	?	2022-02-05	Asia	Pakistan	Karachi	sindh		Asia	Pakistan	Karachi	genome	29790	Human	74	Male	?	BA.1.1	GRA	Clinical Lab, Aga Khan University Hospital	Infectious Diseases Research Laboratory, Department of Pediatrics and Child Health	Imran Nisar, Waqasuddin Khan, Furqan Kabir, Fatima Aziz, Samiah Kanwar, Adil Kalam, Sehrish Muneer, Zahra Hasan, Fyezah Jehan	https://www.gisaid.org/	?	?	2022-07-15	?
233	hCoV-19/Pakistan/NIH-B44-S17/2022	betacoronavirus	EPI_ISL_12179299	?	2022-03-29	Asia	Pakistan	Gilgit	Gilgit Baltistan		Asia	Pakistan	Gilgit	genome	29785	Human	43	Male	?	BA.1.1	GRA	Department of Virology	Department of Virology	Massab Umair, Aamer Ikram, Muhammad Salman, Zaira Rehman, Muhammad Ammar, Syed Adnan Haider, Nazish Badar, Abdul Ahad, and Hamza Ahmed Mirza	https://www.gisaid.org/	?	?	2022-04-21	?
234	hCoV-19/Pakistan/IDRL-AKU-KHI-42694-S83/2022	betacoronavirus	EPI_ISL_11262662	?	2022-02-11	Asia	Pakistan	Karachi	sindh		Asia	Pakistan	Karachi	genome	29759	Human	37	Male	?	BA.2	GRA	Clinical Lab, Aga Khan University Hospital	Infectious Diseases Research Laboratory, Department of Pediatrics and Child Health	Furqan Kabir, Imran Nisar, Waqasuddin Khan, Fatima Aziz, Samiah Kanwar, Sehrish Munir, Adil Kalam, Asghar Nasir, Syed Ali Raza Shah Bukhari, Zahra Hasan, Fyezah Jehan	https://www.gisaid.org/	?	?	2022-03-22	?
235	hCoV-19/Pakistan/IDRL-AKU-KHI-40630-S75/2022	betacoronavirus	EPI_ISL_11262716	?	2022-02-07	Asia	Pakistan	Karachi	sindh		Asia	Pakistan	Karachi	genome	29758	Human	32	Female	?	BA.2	GRA	Clinical Lab, Aga Khan University Hospital	Infectious Diseases Research Laboratory, Department of Pediatrics and Child Health	Waqasuddin Khan, Imran Nisar, Furqan Kabir, Fatima Aziz, Samiah Kanwar, Sehrish Munir, Adil Kalam, Asghar Nasir, Syed Ali Raza Shah Bukhari, Zahra Hasan, Fyezah Jehan	https://www.gisaid.org/	?	?	2022-03-22	?
236	hCoV-19/Pakistan/NIH-B62-S18/2022	betacoronavirus	EPI_ISL_13618381	?	2022-06-28	Asia	Pakistan	Islamabad	ICT		Asia	Pakistan	Islamabad	genome	29755	Human	75	Male	?	B	S	Department of Virology, National Institute of Health, Islamabad, Pakistan	Department of Virology, National Institute of Health, Islamabad, Pakistan	Massab Umair, Aamer Ikram, Muhammad Salman, Zaira Rehman, Muhammad Ammar, Syed Adnan Haider, Nazish Badar, Qasim Malik	https://www.gisaid.org/	?	?	2022-07-04	?
237	hCoV-19/Pakistan/IDRL-AKU-KHI-62983-S3/2022	betacoronavirus	EPI_ISL_13422881	?	2022-06-02	Asia	Pakistan	Karachi	sindh		Asia	Pakistan	Karachi	genome	29788	Human	50	Male	?	A	O	Clinical Lab, Aga Khan University Hospital	Infectious Diseases Research Laboratory, Department of Pediatrics and Child Health	Waqasuddin Khan, Furqan Kabir, Imran Nisar, Samiah Kanwar, Fatima Aziz, Adil Kalam, Sehrish Muneer, Zahra Hasan, Fyezah Jehan	https://www.gisaid.org/	?	?	2022-06-23	?
238	hCoV-19/Pakistan/IDRL-AKU-KHI-41179-S74/2022	betacoronavirus	EPI_ISL_11262717	?	2022-02-08	Asia	Pakistan	Karachi	sindh		Asia	Pakistan	Karachi	genome	29773	Human	56	Male	?	BA.1	GRA	Clinical Lab, Aga Khan University Hospital	Infectious Diseases Research Laboratory, Department of Pediatrics and Child Health	Waqasuddin Khan, Imran Nisar, Furqan Kabir, Fatima Aziz, Samiah Kanwar, Sehrish Munir, Adil Kalam, Asghar Nasir, Syed Ali Raza Shah Bukhari, Zahra Hasan, Fyezah Jehan	https://www.gisaid.org/	?	?	2022-03-22	?
239	hCoV-19/Pakistan/NIH-B68-S17/2022	betacoronavirus	EPI_ISL_13985725	?	2022-07-15	Asia	Pakistan	Islamabad	ICT		Asia	Pakistan	Islamabad	genome	29757	Human	26	Female	?	BA.5.2	GRA	Department of Virology, National Institute of Health, Islamabad, Pakistan	Department of Virology, National Institute of Health, Islamabad, Pakistan	Massab Umair, Aamer Ikram, Muhammad Salman, Zaira Rehman, Muhammad Ammar, Syed Adnan Haider, Nazish Badar, Qasim Malik	https://www.gisaid.org/	?	?	2022-07-22	?
240	hCoV-19/Pakistan/NIH-B43-S10/2022	betacoronavirus	EPI_ISL_12055217	?	2022-04-10	Asia	Pakistan	Islamabad	ICT		Asia	Pakistan	Islamabad	genome	29753	Human	32	Female	?	BA.2	GRA	Department of Virology	Department of Virology	Massab Umair, Aamer Ikram, Muhammad Salman, Zaira Rehman, Muhammad Ammar, Syed Adnan Haider, Nazish Badar, Abdul Ahad, and Hamza Ahmed Mirza	https://www.gisaid.org/	?	?	2022-04-14	?
241	hCoV-19/Pakistan/IDRL-AKU-KHI-64619-S19/2022	betacoronavirus	EPI_ISL_13959383	?	2022-06-21	Asia	Pakistan	Karachi	sindh		Asia	Pakistan	Karachi	genome	29782	Human	49	Female	?	BA.5.2	GRA	Clinical Lab, Aga Khan University Hospital	Infectious Diseases Research Laboratory, Department of Pediatrics and Child Health	Furqan Kabir, Imran Nisar, Waqasuddin Khan, Fatima Aziz, Samiah Kanwar, Adil Kalam, Sehrish Muneer, Zahra Hasan, Fyezah Jehan	https://www.gisaid.org/	?	?	2022-07-20	?
242	hCoV-19/Pakistan/IDRL-AKU-KHI-64593-S23/2022	betacoronavirus	EPI_ISL_13906913	?	2022-06-21	Asia	Pakistan	Karachi	sindh		Asia	Pakistan	Karachi	genome	29752	Human	26	Male	?	BA.5.2	GRA	Clinical Lab, Aga Khan University Hospital	Infectious Diseases Research Laboratory, Department of Pediatrics and Child Health	Furqan Kabir, Imran Nisar, Waqasuddin Khan, Fatima Aziz, Samiah Kanwar, Adil Kalam, Sehrish Muneer, Zahra Hasan, Fyezah Jehan	https://www.gisaid.org/	?	?	2022-07-19	?
243	hCoV-19/Pakistan/IDRL-AKU-KHI-64386-S18/2022	betacoronavirus	EPI_ISL_13906906	?	2022-06-20	Asia	Pakistan	Karachi	sindh		Asia	Pakistan	Karachi	genome	29752	Human	43	Female	?	BA.5.2.1	GRA	Clinical Lab, Aga Khan University Hospital	Infectious Diseases Research Laboratory, Department of Pediatrics and Child Health	Waqasuddin Khan, Furqan Kabir, Imran Nisar, Samiah Kanwar, Fatima Aziz, Adil Kalam, Sehrish Muneer, Zahra Hasan, Fyezah Jehan	https://www.gisaid.org/	?	?	2022-07-19	?
244	hCoV-19/Pakistan/IDRL-AKU-KHI-64188-S6/2022	betacoronavirus	EPI_ISL_13906900	?	2022-06-18	Asia	Pakistan	Karachi	sindh		Asia	Pakistan	Karachi	genome	29752	Human	39	Female	?	BA.5.2	GRA	Clinical Lab, Aga Khan University Hospital	Infectious Diseases Research Laboratory, Department of Pediatrics and Child Health	Imran Nisar, Waqasuddin Khan, Furqan Kabir, Fatima Aziz, Samiah Kanwar, Adil Kalam, Sehrish Muneer, Zahra Hasan, Fyezah Jehan	https://www.gisaid.org/	?	?	2022-07-19	?
245	hCoV-19/Pakistan/IDRL-AKU-KHI-64191-S8/2022	betacoronavirus	EPI_ISL_13906901	?	2022-06-18	Asia	Pakistan	Karachi	sindh		Asia	Pakistan	Karachi	genome	29752	Human	64	Female	?	BA.5.2.1	GRA	Clinical Lab, Aga Khan University Hospital	Infectious Diseases Research Laboratory, Department of Pediatrics and Child Health	Imran Nisar, Waqasuddin Khan, Furqan Kabir, Fatima Aziz, Samiah Kanwar, Adil Kalam, Sehrish Muneer, Zahra Hasan, Fyezah Jehan	https://www.gisaid.org/	?	?	2022-07-19	?
246	hCoV-19/Pakistan/IDRL-AKU-KHI-64334-S15/2022	betacoronavirus	EPI_ISL_13906904	?	2022-06-20	Asia	Pakistan	Karachi	sindh		Asia	Pakistan	Karachi	genome	29753	Human	58	Female	?	BA.5.2.1	GRA	Clinical Lab, Aga Khan University Hospital	Infectious Diseases Research Laboratory, Department of Pediatrics and Child Health	Waqasuddin Khan, Imran Nisar, Samiah Kanwar, Furqan Kabir, Fatima Aziz, Adil Kalam, Sehrish Muneer, Zahra Hasan, Fyezah Jehan	https://www.gisaid.org/	?	?	2022-07-19	?
247	hCoV-19/Pakistan/IDRL-AKU-KHI-63934-S11/2022	betacoronavirus	EPI_ISL_13858004	?	2022-06-15	Asia	Pakistan	Karachi	sindh		Asia	Pakistan	Karachi	genome	29752	Human	60	Female	?	BA.5.2	GRA	Clinical Lab, Aga Khan University Hospital	Infectious Diseases Research Laboratory, Department of Pediatrics and Child Health	Furqan Kabir, Waqasuddin Khan, Imran Nisar, Samiah Kanwar, Fatima Aziz, Adil Kalam, Sehrirsh Muneer, Zahra Hasan, Fyezah Jehan	https://www.gisaid.org/	?	?	2022-07-15	?
248	hCoV-19/Pakistan/IDRL-AKU-KHI-63916-S8/2022	betacoronavirus	EPI_ISL_13858000	?	2022-06-14	Asia	Pakistan	Karachi	sindh		Asia	Pakistan	Karachi	genome	29753	Human	36	Female	?	BA.5.2	GRA	Clinical Lab, Aga Khan University Hospital	Infectious Diseases Research Laboratory, Department of Pediatrics and Child Health	Waqasuddin Khan, Imran Nisar, Furqan Kabir, Samiah Kanwar, Fatima Aziz, Adil Kalam, Sehrirsh Muneer, Zahra Hasan, Fyezah Jehan	https://www.gisaid.org/	?	?	2022-07-15	?
249	hCoV-19/Pakistan/IDRL-AKU-KHI-47186-S25/2022	betacoronavirus	EPI_ISL_13857993	?	2022-02-21	Asia	Pakistan	Karachi	sindh		Asia	Pakistan	Karachi	genome	29804	Human	4 months	Male	?	BA.1	GRA	Clinical Lab, Aga Khan University Hospital	Infectious Diseases Research Laboratory, Department of Pediatrics and Child Health	Imran Nisar, Waqasuddin Khan, Furqan Kabir, Fatima Aziz, Samiah Kanwar, Adil Kalam, Sehrish Muneer, Zahra Hasan, Fyezah Jehan	https://www.gisaid.org/	?	?	2022-07-15	?
250	hCoV-19/Pakistan/NIH-B43-S12/2022	betacoronavirus	EPI_ISL_12055218	?	2022-04-05	Asia	Pakistan	Islamabad	ICT		Asia	Pakistan	Islamabad	genome	29768	Human	5	Female	?	BA.2	GRA	Department of Virology	Department of Virology	Massab Umair, Aamer Ikram, Muhammad Salman, Zaira Rehman, Muhammad Ammar, Syed Adnan Haider, Nazish Badar, Abdul Ahad, and Hamza Ahmed Mirza	https://www.gisaid.org/	?	?	2022-04-14	?
251	hCoV-19/Pakistan/NIH-B42-S3/2022	betacoronavirus	EPI_ISL_11877518	?	2022-04-01	Asia	Pakistan	Islamabad	ICT		Asia	Pakistan	Islamabad	genome	29791	Human	4	Female	?	BA.2	GRA	Department of Virology	Department of Virology	Massab Umair, Aamer Ikram, Muhammad Salman, Zaira Rehman, Muhammad Ammar, Syed Adnan Haider, Nazish Badar, Abdul Ahad, and Hamza Ahmed Mirza	https://www.gisaid.org/	?	?	2022-04-08	?
252	hCoV-19/Pakistan/IDRL-AKU-KHI-41420-S70/2022	betacoronavirus	EPI_ISL_11262718	?	2022-02-09	Asia	Pakistan	Karachi	sindh		Asia	Pakistan	Karachi	genome	29758	Human	50	Male	?	BA.2	GRA	Clinical Lab, Aga Khan University Hospital	Infectious Diseases Research Laboratory, Department of Pediatrics and Child Health	Waqasuddin Khan, Imran Nisar, Furqan Kabir, Fatima Aziz, Samiah Kanwar, Sehrish Munir, Adil Kalam, Asghar Nasir, Syed Ali Raza Shah Bukhari, Zahra Hasan, Fyezah Jehan	https://www.gisaid.org/	?	?	2022-03-22	?
253	hCoV-19/Pakistan/NIH-B32-S2/2021	betacoronavirus	EPI_ISL_8240500	?	2021-12-25	Asia	Pakistan	Islamabad	ICT		Asia	Pakistan	Islamabad	genome	29858	Human	unknown	Male	?	BA.1.17.2	GRA	Department of Virology	Department of Virology	Massab Umair, Aamer Ikram, Muhammad Salman, Zaira Rehman, Muhammad Ammar, Syed Adnan Haider, Nazish Badar, Abdul Ahad, Hamza Ahmed Mirza	https://www.gisaid.org/	?	?	2021-12-31	?
254	hCoV-19/Pakistan/IDRL-AKU-KHI-38021-S57/2022	betacoronavirus	EPI_ISL_11262700	?	2022-02-03	Asia	Pakistan	Karachi	sindh		Asia	Pakistan	Karachi	genome	29773	Human	30	Female	?	BA.1.1	GRA	Clinical Lab, Aga Khan University Hospital	Infectious Diseases Research Laboratory, Department of Pediatrics and Child Health	Imran Nisar, Waqasuddin Khan, Furqan Kabir, Fatima Aziz, Samiah Kanwar, Sehrish Munir, Adil Kalam, Asghar Nasir, Syed Ali Raza Shah Bukhari, Zahra Hasan, Fyezah Jehan	https://www.gisaid.org/	?	?	2022-03-22	?
255	hCoV-19/Pakistan/NIH-B39-S13/2022	betacoronavirus	EPI_ISL_11378300	?	2022-03-09	Asia	Pakistan		N/A		Asia	Pakistan		genome	29765	Human	unknown	unknown	?	BA.2	GRA	Department of Virology	Department of Virology	Massab Umair, Aamer Ikram, Muhammad Salman, Zaira Rehman, Muhammad Ammar, Syed Adnan Haider, Nazish Badar, Abdul Ahad, Hamza Ahmed Mirza, Muhammad Zakria, Asif Ali, Yasar Mehmood Yousafzai, Ishaq Khan, Sami Siraj, Samuel Sims and Katherine Edington	https://www.gisaid.org/	?	?	2022-03-25	?
256	hCoV-19/Pakistan/NIH-B44-S18/2022	betacoronavirus	EPI_ISL_12179300	?	2022-03-26	Asia	Pakistan	Gilgit	Gilgit Baltistan		Asia	Pakistan	Gilgit	genome	29764	Human	17	Female	?	BA.2.65	GRA	Department of Virology	Department of Virology	Massab Umair, Aamer Ikram, Muhammad Salman, Zaira Rehman, Muhammad Ammar, Syed Adnan Haider, Nazish Badar, Abdul Ahad, and Hamza Ahmed Mirza	https://www.gisaid.org/	?	?	2022-04-21	?
257	hCoV-19/Pakistan/NIH-B32-S3/2021	betacoronavirus	EPI_ISL_8240501	?	2021-12-26	Asia	Pakistan	Mandi Bahauddin	punjab		Asia	Pakistan	Mandi Bahauddin	genome	29860	Human	31	Male	?	BA.1.18	GRA	Department of Virology	Department of Virology	Massab Umair, Aamer Ikram, Muhammad Salman, Zaira Rehman, Muhammad Ammar, Syed Adnan Haider, Nazish Badar, Abdul Ahad, Hamza Ahmed Mirza	https://www.gisaid.org/	?	?	2021-12-31	?
258	hCoV-19/Pakistan/10191140/2022	betacoronavirus	EPI_ISL_9271201	?	2022-01-01	Asia	Pakistan	Punjab	punjab	Lahore	Asia	Pakistan	Punjab	genome	29215	Human	46	Male	?	BA.1.17.2	GRA	Provincial Public Health Reference Lab, Punjab AIDS Control Program, Lahore	Provincial Public Health Reference Lab, Punjab AIDS Control Program, Lahore	Hasnain Javed, Hassan Nawaz, Abida Bano, Laiba	https://www.gisaid.org/	?	?	2022-01-29	?
259	hCoV-19/Pakistan/IDRL-AKU-KHI-38180-S56/2022	betacoronavirus	EPI_ISL_11262701	?	2022-02-03	Asia	Pakistan	Karachi	sindh		Asia	Pakistan	Karachi	genome	29773	Human	60	Female	?	BA.1.1	GRA	Clinical Lab, Aga Khan University Hospital	Infectious Diseases Research Laboratory, Department of Pediatrics and Child Health	Imran Nisar, Waqasuddin Khan, Furqan Kabir, Fatima Aziz, Samiah Kanwar, Sehrish Munir, Adil Kalam, Asghar Nasir, Syed Ali Raza Shah Bukhari, Zahra Hasan, Fyezah Jehan	https://www.gisaid.org/	?	?	2022-03-22	?
260	hCoV-19/Pakistan/NIH-B39-S14/2022	betacoronavirus	EPI_ISL_11378301	?	2022-02-16	Asia	Pakistan	Mirpur	AJK		Asia	Pakistan	Mirpur	genome	29781	Human	17	Male	?	BA.2	GRA	PCR Laboratory, Divisional Head Quarters Teaching Hospital	Department of Virology	Massab Umair, Aamer Ikram, Muhammad Salman, Zaira Rehman, Muhammad Ammar, Syed Adnan Haider, Nazish Badar, Abdul Ahad, Hamza Ahmed Mirza, Shahjahan Tabussam, Samuel Sims and Katherine Edington	https://www.gisaid.org/	?	?	2022-03-25	?
261	hCoV-19/Pakistan/NIH-B34-S11/2022	betacoronavirus	EPI_ISL_8824741	?	2022-01-09	Asia	Pakistan	Khyber Agency	kpk		Asia	Pakistan	Khyber Agency	genome	29810	Human	unknown	Male	?	BA.1.1	GRA	Department of Virology	Department of Virology	Massab Umair, Aamer Ikram, Muhammad Salman, Zaira Rehman, Muhammad Ammar, Syed Adnan Haider, Nazish Badar, Abdul Ahad, Hamza Ahmed Mirza	https://www.gisaid.org/	?	?	2022-01-19	?
262	hCoV-19/Pakistan/NIH-B32-S4/2021	betacoronavirus	EPI_ISL_8240502	?	2021-12-25	Asia	Pakistan	Islamabad	ICT		Asia	Pakistan	Islamabad	genome	29871	Human	20	Male	?	BA.1.15.1	GRA	Department of Virology	Department of Virology	Massab Umair, Aamer Ikram, Muhammad Salman, Zaira Rehman, Muhammad Ammar, Syed Adnan Haider, Nazish Badar, Abdul Ahad, Hamza Ahmed Mirza	https://www.gisaid.org/	?	?	2021-12-31	?
263	hCoV-19/Pakistan/NIH-B38-S5/2022	betacoronavirus	EPI_ISL_11114540	?	2022-03-07	Asia	Pakistan	Islamabad	ICT		Asia	Pakistan	Islamabad	genome	29827	Human	unknown	Male	?	BA.2	GRA	Department of Virology	Department of Virology	Massab Umair, Aamer Ikram, Muhammad Salman, Zaira Rehman, Muhammad Ammar, Syed Adnan Haider, Nazish Badar, Abdul Ahad, Hamza Ahmed Mirza, Samuel Sims and Katherine Edington	https://www.gisaid.org/	?	?	2022-03-17	?
264	hCoV-19/Pakistan/NIH-B44-S20/2022	betacoronavirus	EPI_ISL_12179302	?	2022-03-14	Asia	Pakistan	Gilgit	Gilgit Baltistan		Asia	Pakistan	Gilgit	genome	29761	Human	15	Male	?	BA.2	GRA	Department of Virology	Department of Virology	Massab Umair, Aamer Ikram, Muhammad Salman, Zaira Rehman, Muhammad Ammar, Syed Adnan Haider, Nazish Badar, Abdul Ahad, and Hamza Ahmed Mirza	https://www.gisaid.org/	?	?	2022-04-21	?
265	hCoV-19/Pakistan/NIH-B39-S16/2022	betacoronavirus	EPI_ISL_11378303	?	2022-01-28	Asia	Pakistan	Mirpur	AJK		Asia	Pakistan	Mirpur	genome	29764	Human	10	Female	?	BA.2	GRA	PCR Laboratory, Divisional Head Quarters Teaching Hospital	Department of Virology	Massab Umair, Aamer Ikram, Muhammad Salman, Zaira Rehman, Muhammad Ammar, Syed Adnan Haider, Nazish Badar, Abdul Ahad, Hamza Ahmed Mirza, Shahjahan Tabussam, Samuel Sims and Katherine Edington	https://www.gisaid.org/	?	?	2022-03-25	?
266	hCoV-19/Pakistan/NIH-B32-S5/2021	betacoronavirus	EPI_ISL_8240503	?	2021-12-25	Asia	Pakistan	Islamabad	ICT		Asia	Pakistan	Islamabad	genome	29869	Human	31	Female	?	BA.1	GRA	Department of Virology	Department of Virology	Massab Umair, Aamer Ikram, Muhammad Salman, Zaira Rehman, Muhammad Ammar, Syed Adnan Haider, Nazish Badar, Abdul Ahad, Hamza Ahmed Mirza	https://www.gisaid.org/	?	?	2021-12-31	?
267	hCoV-19/Pakistan/IDRL-AKU-KHI-38539-S61/2022	betacoronavirus	EPI_ISL_11262703	?	2022-02-04	Asia	Pakistan	Karachi	sindh		Asia	Pakistan	Karachi	genome	29772	Human	58	Female	?	BA.1	GRA	Clinical Lab, Aga Khan University Hospital	Infectious Diseases Research Laboratory, Department of Pediatrics and Child Health	Waqasuddin Khan, Imran Nisar, Furqan Kabir, Fatima Aziz, Samiah Kanwar, Sehrish Munir, Adil Kalam, Asghar Nasir, Syed Ali Raza Shah Bukhari, Zahra Hasan, Fyezah Jehan	https://www.gisaid.org/	?	?	2022-03-22	?
268	hCoV-19/Pakistan/NIH-B39-S17/2022	betacoronavirus	EPI_ISL_11378304	?	2022-02-12	Asia	Pakistan	Mirpur	AJK		Asia	Pakistan	Mirpur	genome	29764	Human	21	Male	?	BA.2	GRA	PCR Laboratory, Divisional Head Quarters Teaching Hospital	Department of Virology	Massab Umair, Aamer Ikram, Muhammad Salman, Zaira Rehman, Muhammad Ammar, Syed Adnan Haider, Nazish Badar, Abdul Ahad, Hamza Ahmed Mirza, Shahjahan Tabussam, Samuel Sims and Katherine Edington	https://www.gisaid.org/	?	?	2022-03-25	?
269	hCoV-19/Pakistan/NIH-B32-S6/2021	betacoronavirus	EPI_ISL_8240504	?	2021-12-26	Asia	Pakistan	Islamabad	ICT		Asia	Pakistan	Islamabad	genome	29820	Human	43	Female	?	BA.1.1	GRA	Department of Virology	Department of Virology	Massab Umair, Aamer Ikram, Muhammad Salman, Zaira Rehman, Muhammad Ammar, Syed Adnan Haider, Nazish Badar, Abdul Ahad, Hamza Ahmed Mirza	https://www.gisaid.org/	?	?	2021-12-31	?
270	hCoV-19/Pakistan/IDRL-AKU-KHI-38618-S62/2022	betacoronavirus	EPI_ISL_11262704	?	2022-02-04	Asia	Pakistan	Karachi	sindh		Asia	Pakistan	Karachi	genome	29759	Human	31	Female	?	BA.2	GRA	Clinical Lab, Aga Khan University Hospital	Infectious Diseases Research Laboratory, Department of Pediatrics and Child Health	Waqasuddin Khan, Imran Nisar, Furqan Kabir, Fatima Aziz, Samiah Kanwar, Sehrish Munir, Adil Kalam, Asghar Nasir, Syed Ali Raza Shah Bukhari, Zahra Hasan, Fyezah Jehan	https://www.gisaid.org/	?	?	2022-03-22	?
271	hCoV-19/Pakistan/NIH-B32-S7/2021	betacoronavirus	EPI_ISL_8240505	?	2021-12-27	Asia	Pakistan	Islamabad	ICT		Asia	Pakistan	Islamabad	genome	29793	Human	51	Female	?	BA.1	GRA	Department of Virology	Department of Virology	Massab Umair, Aamer Ikram, Muhammad Salman, Zaira Rehman, Muhammad Ammar, Syed Adnan Haider, Nazish Badar, Abdul Ahad, Hamza Ahmed Mirza	https://www.gisaid.org/	?	?	2021-12-31	?
272	hCoV-19/Pakistan/NanoB4S-01/2021	betacoronavirus	EPI_ISL_8767205	?	2021-12-27	Asia	Pakistan	Islamabad	ICT		Asia	Pakistan	Islamabad	genome	29800	Human	35	Male	?	BA.1	GRA	Virology department, National Institute of Health Pakistan	Virology department, National Institute of Health Pakistan	Nazish Badar, Aamer Ikram, Muhammad Salman, Massab Umair, Abdul Ahad, Hamza Ahmed Mirza, Masroor Alam, Nayab Mehmood	https://www.gisaid.org/	?	?	2022-01-17	?
273	hCoV-19/Pakistan/IDRL-AKU-KHI-39584-S63/2022	betacoronavirus	EPI_ISL_11262705	?	2022-02-06	Asia	Pakistan	Karachi	sindh		Asia	Pakistan	Karachi	genome	29758	Human	27	Female	?	BA.2	GRA	Clinical Lab, Aga Khan University Hospital	Infectious Diseases Research Laboratory, Department of Pediatrics and Child Health	Waqasuddin Khan, Imran Nisar, Furqan Kabir, Fatima Aziz, Samiah Kanwar, Sehrish Munir, Adil Kalam, Asghar Nasir, Syed Ali Raza Shah Bukhari, Zahra Hasan, Fyezah Jehan	https://www.gisaid.org/	?	?	2022-03-22	?
274	hCoV-19/Pakistan/NIH-B39-S18/2022	betacoronavirus	EPI_ISL_11378305	?	2022-01-28	Asia	Pakistan	Mirpur	AJK		Asia	Pakistan	Mirpur	genome	29781	Human	18	Male	?	BA.2	GRA	PCR Laboratory, Divisional Head Quarters Teaching Hospital	Department of Virology	Massab Umair, Aamer Ikram, Muhammad Salman, Zaira Rehman, Muhammad Ammar, Syed Adnan Haider, Nazish Badar, Abdul Ahad, Hamza Ahmed Mirza, Shahjahan Tabussam, Samuel Sims and Katherine Edington	https://www.gisaid.org/	?	?	2022-03-25	?
275	hCoV-19/Pakistan/NIH-B32-S8/2021	betacoronavirus	EPI_ISL_8240506	?	2021-12-26	Asia	Pakistan	Islamabad	ICT		Asia	Pakistan	Islamabad	genome	29818	Human	36	Female	?	BA.1.17.2	GRA	Department of Virology	Department of Virology	Massab Umair, Aamer Ikram, Muhammad Salman, Zaira Rehman, Muhammad Ammar, Syed Adnan Haider, Nazish Badar, Abdul Ahad, Hamza Ahmed Mirza	https://www.gisaid.org/	?	?	2021-12-31	?
276	hCoV-19/Pakistan/NanoB4S-02/2021	betacoronavirus	EPI_ISL_8767206	?	2021-12-27	Asia	Pakistan	Islamabad	ICT		Asia	Pakistan	Islamabad	genome	29800	Human	27	Female	?	BA.1	GRA	Virology Department, National Institute of Health Pakistan	Virology Department, National Institute of Health Pakistan	Nazish Badar, Aamer Ikram, Muhammad Salman, Massab Umair, Abdul Ahad, Hamza Ahmed Mirza, Masroor Alam, Nayab Mehmood	https://www.gisaid.org/	?	?	2022-01-17	?
277	hCoV-19/Pakistan/IDRL-AKU-KHI-39830-S58/2022	betacoronavirus	EPI_ISL_11262706	?	2022-02-06	Asia	Pakistan	Karachi	sindh		Asia	Pakistan	Karachi	genome	29772	Human	26	Female	?	BA.1.1	GRA	Clinical Lab, Aga Khan University Hospital	Infectious Diseases Research Laboratory, Department of Pediatrics and Child Health	Waqasuddin Khan, Imran Nisar, Furqan Kabir, Fatima Aziz, Samiah Kanwar, Sehrish Munir, Adil Kalam, Asghar Nasir, Syed Ali Raza Shah Bukhari, Zahra Hasan, Fyezah Jehan	https://www.gisaid.org/	?	?	2022-03-22	?
278	hCoV-19/Pakistan/NIH-B39-S19/2022	betacoronavirus	EPI_ISL_11378306	?	2022-02-07	Asia	Pakistan	Mirpur	AJK		Asia	Pakistan	Mirpur	genome	29765	Human	32	Female	?	BA.2	GRA	PCR Laboratory, Divisional Head Quarters Teaching Hospital	Department of Virology	Massab Umair, Aamer Ikram, Muhammad Salman, Zaira Rehman, Muhammad Ammar, Syed Adnan Haider, Nazish Badar, Abdul Ahad, Hamza Ahmed Mirza, Shahjahan Tabussam, Samuel Sims and Katherine Edington	https://www.gisaid.org/	?	?	2022-03-25	?
279	hCoV-19/Pakistan/AKU-S6/2022	betacoronavirus	EPI_ISL_10774006	?	2022-01-01	Asia	Pakistan		sindh		Asia	Pakistan		genome	29464	Human	68	Male	?	BA.2	GRA	Department of Pathology and Laboratory Medicine, AKUH Laboratories, Karachi, Pakistan	Department of Pathology and Laboratory Medicine, AKUH Laboratories, Karachi, Pakistan	A.R. Bukhari, A. Nasir, A. Kanji, P.Thielen, Z. AzizUllah, J. Ashraf, R. Hasan, U.B. Aamir, Z. Hasan (Funding support NIH Fogarty Training Grant, USA; University Research Council Grant, AKU; WHO, Islamabad, Pakistan; Health Security Partners, USA)	https://www.gisaid.org/	?	?	2022-03-07	?
280	hCoV-19/Pakistan/NIH-B39-S20/2022	betacoronavirus	EPI_ISL_11378307	?	2022-02-28	Asia	Pakistan	Mirpur	AJK		Asia	Pakistan	Mirpur	genome	29764	Human	60	Female	?	BA.2	GRA	PCR Laboratory, Divisional Head Quarters Teaching Hospital	Department of Virology	Massab Umair, Aamer Ikram, Muhammad Salman, Zaira Rehman, Muhammad Ammar, Syed Adnan Haider, Nazish Badar, Abdul Ahad, Hamza Ahmed Mirza, Shahjahan Tabussam, Samuel Sims and Katherine Edington	https://www.gisaid.org/	?	?	2022-03-25	?
281	hCoV-19/Pakistan/IDRL-AKU-KHI-39882-S60/2022	betacoronavirus	EPI_ISL_11262707	?	2022-02-06	Asia	Pakistan	Karachi	sindh		Asia	Pakistan	Karachi	genome	29772	Human	71	Male	?	BA.1.1	GRA	Clinical Lab, Aga Khan University Hospital	Infectious Diseases Research Laboratory, Department of Pediatrics and Child Health	Waqasuddin Khan, Imran Nisar, Furqan Kabir, Fatima Aziz, Samiah Kanwar, Sehrish Munir, Adil Kalam, Asghar Nasir, Syed Ali Raza Shah Bukhari, Zahra Hasan, Fyezah Jehan	https://www.gisaid.org/	?	?	2022-03-22	?
282	hCoV-19/Pakistan/NIH-B32-S9/2021	betacoronavirus	EPI_ISL_8240507	?	2021-12-26	Asia	Pakistan	Islamabad	ICT		Asia	Pakistan	Islamabad	genome	29831	Human	36	Male	?	BA.1.17.2	GRA	Department of Virology	Department of Virology	Massab Umair, Aamer Ikram, Muhammad Salman, Zaira Rehman, Muhammad Ammar, Syed Adnan Haider, Nazish Badar, Abdul Ahad, Hamza Ahmed Mirza	https://www.gisaid.org/	?	?	2021-12-31	?
283	hCoV-19/Pakistan/NanoB4S-03/2021	betacoronavirus	EPI_ISL_8767207	?	2021-12-27	Asia	Pakistan	Islamabad	ICT		Asia	Pakistan	Islamabad	genome	29800	Human	31	Male	?	BA.1	GRA	Virology Department, National Institute of Health Pakistan	Virology Department, National Institute of Health Pakistan	Nazish Badar, Aamer Ikram, Muhammad Salman, Massab Umair, Abdul Ahad, Hamza Ahmed Mirza, Masroor Alam, Nayab Mehmood	https://www.gisaid.org/	?	?	2022-01-17	?
284	hCoV-19/Pakistan/AKU-S11/2022	betacoronavirus	EPI_ISL_10774008	?	2022-01-03	Asia	Pakistan		sindh		Asia	Pakistan		genome	29787	Human	13	Female	?	BA.1	GRA	Department of Pathology and Laboratory Medicine, AKUH Laboratories, Karachi, Pakistan	Department of Pathology and Laboratory Medicine, AKUH Laboratories, Karachi, Pakistan	A.R. Bukhari, A. Nasir, A. Kanji, P.Thielen, Z. AzizUllah, J. Ashraf, R. Hasan, U.B. Aamir, Z. Hasan (Funding support NIH Fogarty Training Grant, USA; University Research Council Grant, AKU; WHO, Islamabad, Pakistan; Health Security Partners, USA)	https://www.gisaid.org/	?	?	2022-03-07	?
285	hCoV-19/Pakistan/IDRL-AKU-KHI-39941-S64/2022	betacoronavirus	EPI_ISL_11262708	?	2022-02-06	Asia	Pakistan	Karachi	sindh		Asia	Pakistan	Karachi	genome	29773	Human	88	Male	?	BA.1.1	GRA	Clinical Lab, Aga Khan University Hospital	Infectious Diseases Research Laboratory, Department of Pediatrics and Child Health	Waqasuddin Khan, Imran Nisar, Furqan Kabir, Fatima Aziz, Samiah Kanwar, Sehrish Munir, Adil Kalam, Asghar Nasir, Syed Ali Raza Shah Bukhari, Zahra Hasan, Fyezah Jehan	https://www.gisaid.org/	?	?	2022-03-22	?
286	hCoV-19/Pakistan/NanoB4S-10/2021	betacoronavirus	EPI_ISL_8767208	?	2021-12-28	Asia	Pakistan	Islamabad	ICT		Asia	Pakistan	Islamabad	genome	29800	Human	3	Female	?	BA.1	GRA	Virology Department, National Institute of Health Pakistan	Virology Department, National Institute of Health Pakistan	Nazish Badar, Aamer Ikram, Muhammad Salman, Massab Umair, Abdul Ahad, Hamza Ahmed Mirza, Masroor Alam, Nayab Mehmood	https://www.gisaid.org/	?	?	2022-01-17	?
287	hCoV-19/Pakistan/NIH-B32-S10/2021	betacoronavirus	EPI_ISL_8240508	?	2021-12-26	Asia	Pakistan	Islamabad	ICT		Asia	Pakistan	Islamabad	genome	29863	Human	67	Female	?	BA.1.17.2	GRA	Department of Virology	Department of Virology	Massab Umair, Aamer Ikram, Muhammad Salman, Zaira Rehman, Muhammad Ammar, Syed Adnan Haider, Nazish Badar, Abdul Ahad, Hamza Ahmed Mirza	https://www.gisaid.org/	?	?	2021-12-31	?
288	hCoV-19/Pakistan/NIH-B32-S11/2021	betacoronavirus	EPI_ISL_8240509	?	2021-12-27	Asia	Pakistan	Islamabad	ICT		Asia	Pakistan	Islamabad	genome	29821	Human	33	Female	?	BA.1	GRA	Department of Virology	Department of Virology	Massab Umair, Aamer Ikram, Muhammad Salman, Zaira Rehman, Muhammad Ammar, Syed Adnan Haider, Nazish Badar, Abdul Ahad, Hamza Ahmed Mirza	https://www.gisaid.org/	?	?	2021-12-31	?
289	hCoV-19/Pakistan/IDRL-AKU-KHI-39949-S69/2022	betacoronavirus	EPI_ISL_11262709	?	2022-02-06	Asia	Pakistan	Karachi	sindh		Asia	Pakistan	Karachi	genome	29772	Human	55	Male	?	BA.1.1	GRA	Clinical Lab, Aga Khan University Hospital	Infectious Diseases Research Laboratory, Department of Pediatrics and Child Health	Waqasuddin Khan, Imran Nisar, Furqan Kabir, Fatima Aziz, Samiah Kanwar, Sehrish Munir, Adil Kalam, Asghar Nasir, Syed Ali Raza Shah Bukhari, Zahra Hasan, Fyezah Jehan	https://www.gisaid.org/	?	?	2022-03-22	?
290	hCoV-19/Pakistan/IDRL-AKU-KHI-39954-S65/2022	betacoronavirus	EPI_ISL_11262710	?	2022-02-06	Asia	Pakistan	Karachi	sindh		Asia	Pakistan	Karachi	genome	29772	Human	22	Female	?	BA.1.1	GRA	Clinical Lab, Aga Khan University Hospital	Infectious Diseases Research Laboratory, Department of Pediatrics and Child Health	Waqasuddin Khan, Imran Nisar, Furqan Kabir, Fatima Aziz, Samiah Kanwar, Sehrish Munir, Adil Kalam, Asghar Nasir, Syed Ali Raza Shah Bukhari, Zahra Hasan, Fyezah Jehan	https://www.gisaid.org/	?	?	2022-03-22	?
291	hCoV-19/Pakistan/NIH-B32-S12/2021	betacoronavirus	EPI_ISL_8240510	?	2021-12-27	Asia	Pakistan	Islamabad	ICT		Asia	Pakistan	Islamabad	genome	29800	Human	56	Female	?	BA.1	GRA	Department of Virology	Department of Virology	Massab Umair, Aamer Ikram, Muhammad Salman, Zaira Rehman, Muhammad Ammar, Syed Adnan Haider, Nazish Badar, Abdul Ahad, Hamza Ahmed Mirza	https://www.gisaid.org/	?	?	2021-12-31	?
292	hCoV-19/Pakistan/AKU-S13/2022	betacoronavirus	EPI_ISL_10774010	?	2022-01-08	Asia	Pakistan		sindh		Asia	Pakistan		genome	29387	Human	62	Male	?	BA.2	GRA	Department of Pathology and Laboratory Medicine, AKUH Laboratories, Karachi, Pakistan	Department of Pathology and Laboratory Medicine, AKUH Laboratories, Karachi, Pakistan	A.R. Bukhari, A. Nasir, A. Kanji, P.Thielen, Z. AzizUllah, J. Ashraf, R. Hasan, U.B. Aamir, Z. Hasan (Funding support NIH Fogarty Training Grant, USA; University Research Council Grant, AKU; WHO, Islamabad, Pakistan; Health Security Partners, USA)	https://www.gisaid.org/	?	?	2022-03-07	?
293	hCoV-19/Pakistan/IDRL-AKU-KHI-39960-S59/2022	betacoronavirus	EPI_ISL_11262711	?	2022-02-06	Asia	Pakistan	Karachi	sindh		Asia	Pakistan	Karachi	genome	29773	Human	5	Male	?	BA.1.1	GRA	Clinical Lab, Aga Khan University Hospital	Infectious Diseases Research Laboratory, Department of Pediatrics and Child Health	Waqasuddin Khan, Imran Nisar, Furqan Kabir, Fatima Aziz, Samiah Kanwar, Sehrish Munir, Adil Kalam, Asghar Nasir, Syed Ali Raza Shah Bukhari, Zahra Hasan, Fyezah Jehan	https://www.gisaid.org/	?	?	2022-03-22	?
294	hCoV-19/Pakistan/IDRL-AKU-KHI-40353-S66/2022	betacoronavirus	EPI_ISL_11262712	?	2022-02-07	Asia	Pakistan	Karachi	sindh		Asia	Pakistan	Karachi	genome	29772	Human	31	Female	?	BA.1.18	GRA	Clinical Lab, Aga Khan University Hospital	Infectious Diseases Research Laboratory, Department of Pediatrics and Child Health	Waqasuddin Khan, Imran Nisar, Furqan Kabir, Fatima Aziz, Samiah Kanwar, Sehrish Munir, Adil Kalam, Asghar Nasir, Syed Ali Raza Shah Bukhari, Zahra Hasan, Fyezah Jehan	https://www.gisaid.org/	?	?	2022-03-22	?
295	hCoV-19/Pakistan/B5-S10/2022	betacoronavirus	EPI_ISL_11728012	?	2022-02-02	Asia	Pakistan	Gilgit Baltistan	Gilgit Baltistan		Asia	Pakistan	Gilgit Baltistan	genome	29833	Human	30	Male	?	BA.1.1	GRA	COVID-19 PCR Laboratory PHQ Hospital	National Institute of Health Pakistan Virology	Nazish Badar, Aamer Ikram, Muhammad Salman, Massab Umair, Abdul Ahad, Hamza Ahmed Mirza, â€ŞPeter M. Thielen, Qasim Ali, Abdul Latif and Mumtaz Hassan (Funding support NIH Fogarty Training Grant, USA)	https://www.gisaid.org/	?	?	2022-04-04	?
296	hCoV-19/Pakistan/NIH-B32-S14/2021	betacoronavirus	EPI_ISL_8240512	?	2021-12-28	Asia	Pakistan	Islamabad	ICT		Asia	Pakistan	Islamabad	genome	29815	Human	24	Female	?	BA.1.1	GRA	Department of Virology	Department of Virology	Massab Umair, Aamer Ikram, Muhammad Salman, Zaira Rehman, Muhammad Ammar, Syed Adnan Haider, Nazish Badar, Abdul Ahad, Hamza Ahmed Mirza	https://www.gisaid.org/	?	?	2021-12-31	?
297	hCoV-19/Pakistan/NIH-B43-S6/2022	betacoronavirus	EPI_ISL_12055213	?	2022-03-14	Asia	Pakistan	Islamabad	ICT		Asia	Pakistan	Islamabad	genome	29766	Human	unknown	Female	?	BA.2	GRA	Department of Virology	Department of Virology	Massab Umair, Aamer Ikram, Muhammad Salman, Zaira Rehman, Muhammad Ammar, Syed Adnan Haider, Nazish Badar, Abdul Ahad, and Hamza Ahmed Mirza	https://www.gisaid.org/	?	?	2022-04-14	?
298	hCoV-19/Pakistan/IDRL-AKU-KHI-40506-S67/2022	betacoronavirus	EPI_ISL_11262713	?	2022-02-07	Asia	Pakistan	Karachi	sindh		Asia	Pakistan	Karachi	genome	29758	Human	47	Male	?	BA.2	GRA	Clinical Lab, Aga Khan University Hospital	Infectious Diseases Research Laboratory, Department of Pediatrics and Child Health	Waqasuddin Khan, Imran Nisar, Furqan Kabir, Fatima Aziz, Samiah Kanwar, Sehrish Munir, Adil Kalam, Asghar Nasir, Syed Ali Raza Shah Bukhari, Zahra Hasan, Fyezah Jehan	https://www.gisaid.org/	?	?	2022-03-22	?
299	hCoV-19/Pakistan/NIH-B32-S15/2021	betacoronavirus	EPI_ISL_8240513	?	2021-12-28	Asia	Pakistan	Kotli	AJK		Asia	Pakistan	Kotli	genome	29815	Human	36	Male	?	BA.1	GRA	Department of Virology	Department of Virology	Massab Umair, Aamer Ikram, Muhammad Salman, Zaira Rehman, Muhammad Ammar, Syed Adnan Haider, Nazish Badar, Abdul Ahad, Hamza Ahmed Mirza	https://www.gisaid.org/	?	?	2021-12-31	?
300	hCoV-19/Pakistan/IDRL-AKU-KHI-40515-S68/2022	betacoronavirus	EPI_ISL_11262714	?	2022-02-07	Asia	Pakistan	Karachi	sindh		Asia	Pakistan	Karachi	genome	29773	Human	9	Male	?	BA.1.1	GRA	Clinical Lab, Aga Khan University Hospital	Infectious Diseases Research Laboratory, Department of Pediatrics and Child Health	Waqasuddin Khan, Imran Nisar, Furqan Kabir, Fatima Aziz, Samiah Kanwar, Sehrish Munir, Adil Kalam, Asghar Nasir, Syed Ali Raza Shah Bukhari, Zahra Hasan, Fyezah Jehan	https://www.gisaid.org/	?	?	2022-03-22	?
301	hCoV-19/Pakistan/NIH-B43-S7/2022	betacoronavirus	EPI_ISL_12055214	?	2022-03-16	Asia	Pakistan	Islamabad	ICT		Asia	Pakistan	Islamabad	genome	29751	Human	85	Male	?	BA.2	GRA	Department of Virology	Department of Virology	Massab Umair, Aamer Ikram, Muhammad Salman, Zaira Rehman, Muhammad Ammar, Syed Adnan Haider, Nazish Badar, Abdul Ahad, and Hamza Ahmed Mirza	https://www.gisaid.org/	?	?	2022-04-14	?
302	hCoV-19/Pakistan/NIH-B43-S8/2022	betacoronavirus	EPI_ISL_12055215	?	2022-04-04	Asia	Pakistan	Islamabad	ICT		Asia	Pakistan	Islamabad	genome	29804	Human	30	Male	?	BA.2	GRA	Department of Virology	Department of Virology	Massab Umair, Aamer Ikram, Muhammad Salman, Zaira Rehman, Muhammad Ammar, Syed Adnan Haider, Nazish Badar, Abdul Ahad, and Hamza Ahmed Mirza	https://www.gisaid.org/	?	?	2022-04-14	?
303	hCoV-19/Pakistan/IDRL-AKU-KHI-63863-S8/2022	betacoronavirus	EPI_ISL_13521602	?	2022-06-14	Asia	Pakistan	Karachi	sindh		Asia	Pakistan	Karachi	genome	29759	Human	10	Male	?	BA.5.2	GRA	Clinical Lab, Aga Khan University Hospital	Infectious Diseases Research Laboratory, Department of Pediatrics and Child Health	Waqasuddin Khan, Imran Nisar, Furqan Kabir, Samiah Kanwar, Fatima Aziz, Adil Kalam, Sherish Muneer, Zahra Hasan, Fyezah Jehan	https://www.gisaid.org/	?	?	2022-06-29	?
304	hCoV-19/Pakistan/IDRL-AKU-KHI-63869-S15/2022	betacoronavirus	EPI_ISL_13521603	?	2022-06-14	Asia	Pakistan	Karachi	sindh		Asia	Pakistan	Karachi	genome	29762	Human	24	Female	?	BA.2	GRA	Clinical Lab, Aga Khan University Hospital	Infectious Diseases Research Laboratory, Department of Pediatrics and Child Health	Waqasuddin Khan, Imran Nisar, Furqan Kabir, Samiah Kanwar, Fatima Aziz, Adil Kalam, Sherish Muneer, Zahra Hasan, Fyezah Jehan	https://www.gisaid.org/	?	?	2022-06-29	?
305	hCoV-19/Pakistan/IDRL-AKU-KHI-63871-S17/2022	betacoronavirus	EPI_ISL_13521604	?	2022-06-14	Asia	Pakistan	Karachi	sindh		Asia	Pakistan	Karachi	genome	29765	Human	36	Female	?	BA.5.2.1	GRA	Clinical Lab, Aga Khan University Hospital	Infectious Diseases Research Laboratory, Department of Pediatrics and Child Health	Waqasuddin Khan, Imran Nisar, Furqan Kabir, Samiah Kanwar, Fatima Aziz, Adil Kalam, Sherish Muneer, Zahra Hasan, Fyezah Jehan	https://www.gisaid.org/	?	?	2022-06-29	?
306	hCoV-19/Pakistan/IDRL-AKU-KHI-63702-S1/2022	betacoronavirus	EPI_ISL_13521591	?	2022-06-12	Asia	Pakistan	Karachi	sindh		Asia	Pakistan	Karachi	genome	29757	Human	72	Female	?	BA.5.2.3	GRA	Clinical Lab, Aga Khan University Hospital	Infectious Diseases Research Laboratory, Department of Pediatrics and Child Health	Imran Nisar, Waqasuddin Khan, Furqan Kabir, Fatima Aziz, Samiah Kanwar, Adil Kalam, Sherish Muneer, Zahra Hasan, Fyezah Jehan	https://www.gisaid.org/	?	?	2022-06-29	?
307	hCoV-19/Pakistan/IDRL-AKU-KHI-63777-S20/2022	betacoronavirus	EPI_ISL_13521597	?	2022-06-13	Asia	Pakistan	Karachi	sindh		Asia	Pakistan	Karachi	genome	29765	Human	64	Male	?	BA.2	GRA	Clinical Lab, Aga Khan University Hospital	Infectious Diseases Research Laboratory, Department of Pediatrics and Child Health	Imran Nisar, Waqasuddin Khan, Furqan Kabir, Fatima Aziz, Samiah Kanwar, Adil Kalam, Sherish Muneer, Zahra Hasan, Fyezah Jehan	https://www.gisaid.org/	?	?	2022-06-29	?
308	hCoV-19/Pakistan/IDRL-AKU-KHI-41493-S71/2022	betacoronavirus	EPI_ISL_11262719	?	2022-02-09	Asia	Pakistan	Karachi	sindh		Asia	Pakistan	Karachi	genome	29750	Human	32	Male	?	BA.2	GRA	Clinical Lab, Aga Khan University Hospital	Infectious Diseases Research Laboratory, Department of Pediatrics and Child Health	Waqasuddin Khan, Imran Nisar, Furqan Kabir, Fatima Aziz, Samiah Kanwar, Sehrish Munir, Adil Kalam, Asghar Nasir, Syed Ali Raza Shah Bukhari, Zahra Hasan, Fyezah Jehan	https://www.gisaid.org/	?	?	2022-03-22	?
309	hCoV-19/Pakistan/NIH-B42-S5/2022	betacoronavirus	EPI_ISL_11877519	?	2022-04-02	Asia	Pakistan	Islamabad	ICT		Asia	Pakistan	Islamabad	genome	29769	Human	49	Male	?	BA.2	GRA	Department of Virology	Department of Virology	Massab Umair, Aamer Ikram, Muhammad Salman, Zaira Rehman, Muhammad Ammar, Syed Adnan Haider, Nazish Badar, Abdul Ahad, and Hamza Ahmed Mirza	https://www.gisaid.org/	?	?	2022-04-08	?
310	hCoV-19/Pakistan/IDRL-AKU-KHI-41804-S73/2022	betacoronavirus	EPI_ISL_11262720	?	2022-02-09	Asia	Pakistan	Karachi	sindh		Asia	Pakistan	Karachi	genome	29772	Human	23	Male	?	BA.1	GRA	Clinical Lab, Aga Khan University Hospital	Infectious Diseases Research Laboratory, Department of Pediatrics and Child Health	Waqasuddin Khan, Imran Nisar, Furqan Kabir, Fatima Aziz, Samiah Kanwar, Sehrish Munir, Adil Kalam, Asghar Nasir, Syed Ali Raza Shah Bukhari, Zahra Hasan, Fyezah Jehan	https://www.gisaid.org/	?	?	2022-03-22	?
311	hCoV-19/Pakistan/NIH-B42-S7/2022	betacoronavirus	EPI_ISL_11877520	?	2022-03-31	Asia	Pakistan	Islamabad	ICT		Asia	Pakistan	Islamabad	genome	29777	Human	24	Female	?	BA.2	GRA	Department of Virology	Department of Virology	Massab Umair, Aamer Ikram, Muhammad Salman, Zaira Rehman, Muhammad Ammar, Syed Adnan Haider, Nazish Badar, Abdul Ahad, and Hamza Ahmed Mirza	https://www.gisaid.org/	?	?	2022-04-08	?
312	hCoV-19/Pakistan/NIH-B43-S14/2022	betacoronavirus	EPI_ISL_12055220	?	2022-04-06	Asia	Pakistan	Islamabad	ICT		Asia	Pakistan	Islamabad	genome	29775	Human	38	Male	?	BA.2	GRA	Department of Virology	Department of Virology	Massab Umair, Aamer Ikram, Muhammad Salman, Zaira Rehman, Muhammad Ammar, Syed Adnan Haider, Nazish Badar, Abdul Ahad, and Hamza Ahmed Mirza	https://www.gisaid.org/	?	?	2022-04-14	?
313	hCoV-19/Pakistan/IDRL-AKU-KHI-41961-S93/2022	betacoronavirus	EPI_ISL_11262721	?	2022-02-10	Asia	Pakistan	Karachi	sindh		Asia	Pakistan	Karachi	genome	29772	Human	28	Female	?	BA.1.1	GRA	Clinical Lab, Aga Khan University Hospital	Infectious Diseases Research Laboratory, Department of Pediatrics and Child Health	Waqasuddin Khan, Imran Nisar, Furqan Kabir, Fatima Aziz, Samiah Kanwar, Sehrish Munir, Adil Kalam, Asghar Nasir, Syed Ali Raza Shah Bukhari, Zahra Hasan, Fyezah Jehan	https://www.gisaid.org/	?	?	2022-03-22	?
314	hCoV-19/Pakistan/NIH-B42-S8/2022	betacoronavirus	EPI_ISL_11877521	?	2022-04-01	Asia	Pakistan	Islamabad	ICT		Asia	Pakistan	Islamabad	genome	29786	Human	35	Female	?	BA.2	GRA	Department of Virology	Department of Virology	Massab Umair, Aamer Ikram, Muhammad Salman, Zaira Rehman, Muhammad Ammar, Syed Adnan Haider, Nazish Badar, Abdul Ahad, and Hamza Ahmed Mirza	https://www.gisaid.org/	?	?	2022-04-08	?
315	hCoV-19/Pakistan/NIH-B48-GOV-S1/2022	betacoronavirus	EPI_ISL_12705022	?	2022-04-29	Asia	Pakistan	Islamabad	ICT		Asia	Pakistan	Islamabad	genome	29766	Human	26	Female	?	BA.2	GRA	Department of Virology, National Institute of Health, Islamabad, Pakistan	Department of Virology, National Institute of Health, Islamabad, Pakistan	Massab Umair, Aamer Ikram, Muhammad Salman, Zaira Rehman, Muhammad Ammar, Syed Adnan Haider, Nazish Badar, Abdul Ahad, and Hamza Ahmed Mirza	https://www.gisaid.org/	?	?	2022-05-16	?
316	hCoV-19/Pakistan/IDRL-AKU-KHI-41997-S92/2022	betacoronavirus	EPI_ISL_11262722	?	2022-02-10	Asia	Pakistan	Karachi	sindh		Asia	Pakistan	Karachi	genome	29772	Human	7 months	Female	?	BA.1.1	GRA	Clinical Lab, Aga Khan University Hospital	Infectious Diseases Research Laboratory, Department of Pediatrics and Child Health	Waqasuddin Khan, Imran Nisar, Furqan Kabir, Fatima Aziz, Samiah Kanwar, Sehrish Munir, Adil Kalam, Asghar Nasir, Syed Ali Raza Shah Bukhari, Zahra Hasan, Fyezah Jehan	https://www.gisaid.org/	?	?	2022-03-22	?
317	hCoV-19/Pakistan/NIH-B42-S9/2022	betacoronavirus	EPI_ISL_11877522	?	2022-03-31	Asia	Pakistan	Islamabad	ICT		Asia	Pakistan	Islamabad	genome	29801	Human	25	Male	?	BA.2	GRA	Department of Virology	Department of Virology	Massab Umair, Aamer Ikram, Muhammad Salman, Zaira Rehman, Muhammad Ammar, Syed Adnan Haider, Nazish Badar, Abdul Ahad, and Hamza Ahmed Mirza	https://www.gisaid.org/	?	?	2022-04-08	?
318	hCoV-19/Pakistan/NIH-B43-S17/2022	betacoronavirus	EPI_ISL_12055223	?	2022-04-07	Asia	Pakistan	Islamabad	ICT		Asia	Pakistan	Islamabad	genome	29768	Human	22	Female	?	BA.2.1	GRA	Department of Virology	Department of Virology	Massab Umair, Aamer Ikram, Muhammad Salman, Zaira Rehman, Muhammad Ammar, Syed Adnan Haider, Nazish Badar, Abdul Ahad, and Hamza Ahmed Mirza	https://www.gisaid.org/	?	?	2022-04-14	?
319	hCoV-19/Pakistan/NIH-B42-S10/2022	betacoronavirus	EPI_ISL_11877523	?	2022-03-17	Asia	Pakistan	Islamabad	ICT		Asia	Pakistan	Islamabad	genome	29796	Human	37	Female	?	BA.2	GRA	Department of Virology	Department of Virology	Massab Umair, Aamer Ikram, Muhammad Salman, Zaira Rehman, Muhammad Ammar, Syed Adnan Haider, Nazish Badar, Abdul Ahad, and Hamza Ahmed Mirza	https://www.gisaid.org/	?	?	2022-04-08	?
320	hCoV-19/Pakistan/IDRL-AKU-KHI-41530-S78/2022	betacoronavirus	EPI_ISL_11262723	?	2022-02-09	Asia	Pakistan	Karachi	sindh		Asia	Pakistan	Karachi	genome	29772	Human	75	Female	?	BA.1.1	GRA	Clinical Lab, Aga Khan University Hospital	Infectious Diseases Research Laboratory, Department of Pediatrics and Child Health	Waqasuddin Khan, Imran Nisar, Furqan Kabir, Fatima Aziz, Samiah Kanwar, Sehrish Munir, Adil Kalam, Asghar Nasir, Syed Ali Raza Shah Bukhari, Zahra Hasan, Fyezah Jehan	https://www.gisaid.org/	?	?	2022-03-22	?
321	hCoV-19/Pakistan/IDRL-AKU-KHI-41688-S72/2022	betacoronavirus	EPI_ISL_11262724	?	2022-02-09	Asia	Pakistan	Karachi	sindh		Asia	Pakistan	Karachi	genome	29773	Human	41	Female	?	BA.1.1	GRA	Clinical Lab, Aga Khan University Hospital	Infectious Diseases Research Laboratory, Department of Pediatrics and Child Health	Waqasuddin Khan, Imran Nisar, Furqan Kabir, Fatima Aziz, Samiah Kanwar, Sehrish Munir, Adil Kalam, Asghar Nasir, Syed Ali Raza Shah Bukhari, Zahra Hasan, Fyezah Jehan	https://www.gisaid.org/	?	?	2022-03-22	?
322	hCoV-19/Pakistan/NIH-B43-S19/2022	betacoronavirus	EPI_ISL_12055225	?	2022-04-07	Asia	Pakistan	Karak	KPK		Asia	Pakistan	Karak	genome	29769	Human	16	Female	?	BA.2	GRA	Department of Virology	Department of Virology	Massab Umair, Aamer Ikram, Muhammad Salman, Zaira Rehman, Muhammad Ammar, Syed Adnan Haider, Nazish Badar, Abdul Ahad, and Hamza Ahmed Mirza	https://www.gisaid.org/	?	?	2022-04-14	?
323	hCoV-19/Pakistan/NIH-B42-S12/2021	betacoronavirus	EPI_ISL_11877525	?	2021-12-24	Asia	Pakistan	Islamabad	ICT		Asia	Pakistan	Islamabad	genome	29800	Human	65	Female	?	BA.1.15.1	GRA	Department of Virology	Department of Virology	Massab Umair, Aamer Ikram, Muhammad Salman, Zaira Rehman, Muhammad Ammar, Syed Adnan Haider, Nazish Badar, Abdul Ahad, and Hamza Ahmed Mirza	https://www.gisaid.org/	?	?	2022-04-08	?
324	hCoV-19/Pakistan/IDRL-AKU-KHI-42244-S91/2022	betacoronavirus	EPI_ISL_11262725	?	2022-02-10	Asia	Pakistan	Karachi	sindh		Asia	Pakistan	Karachi	genome	29772	Human	69	Female	?	BA.1	GRA	Clinical Lab, Aga Khan University Hospital	Infectious Diseases Research Laboratory, Department of Pediatrics and Child Health	Waqasuddin Khan, Imran Nisar, Furqan Kabir, Fatima Aziz, Samiah Kanwar, Sehrish Munir, Adil Kalam, Asghar Nasir, Syed Ali Raza Shah Bukhari, Zahra Hasan, Fyezah Jehan	https://www.gisaid.org/	?	?	2022-03-22	?
325	hCoV-19/Pakistan/IDRL-AKU-KHI-42346-S95/2022	betacoronavirus	EPI_ISL_11262726	?	2022-02-11	Asia	Pakistan	Karachi	sindh		Asia	Pakistan	Karachi	genome	29759	Human	29	Male	?	BA.2	GRA	Clinical Lab, Aga Khan University Hospital	Infectious Diseases Research Laboratory, Department of Pediatrics and Child Health	Waqasuddin Khan, Imran Nisar, Furqan Kabir, Fatima Aziz, Samiah Kanwar, Sehrish Munir, Adil Kalam, Asghar Nasir, Syed Ali Raza Shah Bukhari, Zahra Hasan, Fyezah Jehan	https://www.gisaid.org/	?	?	2022-03-22	?
326	hCoV-19/Pakistan/NIH-B43-S20/2022	betacoronavirus	EPI_ISL_12055226	?	2022-04-04	Asia	Pakistan	Islamabad	ICT		Asia	Pakistan	Islamabad	genome	29786	Human	11	Female	?	BA.2	GRA	Department of Virology	Department of Virology	Massab Umair, Aamer Ikram, Muhammad Salman, Zaira Rehman, Muhammad Ammar, Syed Adnan Haider, Nazish Badar, Abdul Ahad, and Hamza Ahmed Mirza	https://www.gisaid.org/	?	?	2022-04-14	?
327	hCoV-19/Pakistan/NIH-B48-GOV-S6/2022	betacoronavirus	EPI_ISL_12705027	?	2022-04-29	Asia	Pakistan	Islamabad	ICT		Asia	Pakistan	Islamabad	genome	29769	Human	53	Male	?	BA.2.56	GRA	Department of Virology, National Institute of Health, Islamabad, Pakistan	Department of Virology, National Institute of Health, Islamabad, Pakistan	Massab Umair, Aamer Ikram, Muhammad Salman, Zaira Rehman, Muhammad Ammar, Syed Adnan Haider, Nazish Badar, Abdul Ahad, and Hamza Ahmed Mirza	https://www.gisaid.org/	?	?	2022-05-16	?
328	hCoV-19/Pakistan/NIH-B60-S13/2022	betacoronavirus	EPI_ISL_13537913	?	2022-06-23	Asia	Pakistan	Islamabad	ICT		Asia	Pakistan	Islamabad	genome	29778	Human	unknown	Female	?	BA.2	GRA	Department of Virology, National Institute of Health, Islamabad, Pakistan	Department of Virology, National Institute of Health, Islamabad, Pakistan	Massab Umair, Aamer Ikram, Muhammad Salman, Zaira Rehman, Muhammad Ammar, Syed Adnan Haider, Nazish Badar, Qasim Malik	https://www.gisaid.org/	?	?	2022-06-30	?
329	hCoV-19/Pakistan/NIH-B60-S12/2022	betacoronavirus	EPI_ISL_13537912	?	2022-06-23	Asia	Pakistan	Islamabad	ICT		Asia	Pakistan	Islamabad	genome	29785	Human	unknown	Female	?	BA.2	GRA	Department of Virology, National Institute of Health, Islamabad, Pakistan	Department of Virology, National Institute of Health, Islamabad, Pakistan	Massab Umair, Aamer Ikram, Muhammad Salman, Zaira Rehman, Muhammad Ammar, Syed Adnan Haider, Nazish Badar, Qasim Malik	https://www.gisaid.org/	?	?	2022-06-30	?
330	hCoV-19/Pakistan/NIH-B60-S20/2022	betacoronavirus	EPI_ISL_13537920	?	2022-06-23	Asia	Pakistan	Islamabad	ICT		Asia	Pakistan	Islamabad	genome	29782	Human	0	Male	?	BA.2.36	GRA	Department of Virology, National Institute of Health, Islamabad, Pakistan	Department of Virology, National Institute of Health, Islamabad, Pakistan	Massab Umair, Aamer Ikram, Muhammad Salman, Zaira Rehman, Muhammad Ammar, Syed Adnan Haider, Nazish Badar, Qasim Malik	https://www.gisaid.org/	?	?	2022-06-30	?
331	hCoV-19/Pakistan/NIH-B60-S6/2022	betacoronavirus	EPI_ISL_13537907	?	2022-06-25	Asia	Pakistan	Islamabad	ICT		Asia	Pakistan	Islamabad	genome	29784	Human	67	Female	?	BA.5.1	GRA	Department of Virology, National Institute of Health, Islamabad, Pakistan	Department of Virology, National Institute of Health, Islamabad, Pakistan	Massab Umair, Aamer Ikram, Muhammad Salman, Zaira Rehman, Muhammad Ammar, Syed Adnan Haider, Nazish Badar, Qasim Malik	https://www.gisaid.org/	?	?	2022-06-30	?
332	hCoV-19/Pakistan/NIH-B60-S10/2022	betacoronavirus	EPI_ISL_13537910	?	2022-06-25	Asia	Pakistan	Islamabad	ICT		Asia	Pakistan	Islamabad	genome	29754	Human	74	Female	?	BA.5.2	GRA	Department of Virology, National Institute of Health, Islamabad, Pakistan	Department of Virology, National Institute of Health, Islamabad, Pakistan	Massab Umair, Aamer Ikram, Muhammad Salman, Zaira Rehman, Muhammad Ammar, Syed Adnan Haider, Nazish Badar, Qasim Malik	https://www.gisaid.org/	?	?	2022-06-30	?
333	hCoV-19/Pakistan/NIH-B60-S4/2022	betacoronavirus	EPI_ISL_13537905	?	2022-06-25	Asia	Pakistan	Islamabad	ICT		Asia	Pakistan	Islamabad	genome	29463	Human	0	Male	?	BA.2	GRA	Department of Virology, National Institute of Health, Islamabad, Pakistan	Department of Virology, National Institute of Health, Islamabad, Pakistan	Massab Umair, Aamer Ikram, Muhammad Salman, Zaira Rehman, Muhammad Ammar, Syed Adnan Haider, Nazish Badar, Qasim Malik	https://www.gisaid.org/	?	?	2022-06-30	?
334	hCoV-19/Pakistan/NIH-B60-S15/2022	betacoronavirus	EPI_ISL_13537915	?	2022-06-23	Asia	Pakistan	Rawalpindi	punjab		Asia	Pakistan	Rawalpindi	genome	29775	Human	56	Male	?	BA.5.2	GRA	Department of Virology, National Institute of Health, Islamabad, Pakistan	Department of Virology, National Institute of Health, Islamabad, Pakistan	Massab Umair, Aamer Ikram, Muhammad Salman, Zaira Rehman, Muhammad Ammar, Syed Adnan Haider, Nazish Badar, Qasim Malik	https://www.gisaid.org/	?	?	2022-06-30	?
335	hCoV-19/Pakistan/NIH-B60-S5/2022	betacoronavirus	EPI_ISL_13537906	?	2022-06-25	Asia	Pakistan	Islamabad	ICT		Asia	Pakistan	Islamabad	genome	29747	Human	26	Male	?	BA.4	GRA	Department of Virology, National Institute of Health, Islamabad, Pakistan	Department of Virology, National Institute of Health, Islamabad, Pakistan	Massab Umair, Aamer Ikram, Muhammad Salman, Zaira Rehman, Muhammad Ammar, Syed Adnan Haider, Nazish Badar, Qasim Malik	https://www.gisaid.org/	?	?	2022-06-30	?
336	hCoV-19/Pakistan/NIH-B60-S8/2022	betacoronavirus	EPI_ISL_13537909	?	2022-06-25	Asia	Pakistan	Islamabad	ICT		Asia	Pakistan	Islamabad	genome	29757	Human	43	Male	?	BA.5.2	GRA	Department of Virology, National Institute of Health, Islamabad, Pakistan	Department of Virology, National Institute of Health, Islamabad, Pakistan	Massab Umair, Aamer Ikram, Muhammad Salman, Zaira Rehman, Muhammad Ammar, Syed Adnan Haider, Nazish Badar, Qasim Malik	https://www.gisaid.org/	?	?	2022-06-30	?
337	hCoV-19/Pakistan/NIH-B60-S19/2022	betacoronavirus	EPI_ISL_13537919	?	2022-06-23	Asia	Pakistan	Islamabad	ICT		Asia	Pakistan	Islamabad	genome	29757	Human	34	Female	?	BA.4	GRA	Department of Virology, National Institute of Health, Islamabad, Pakistan	Department of Virology, National Institute of Health, Islamabad, Pakistan	Massab Umair, Aamer Ikram, Muhammad Salman, Zaira Rehman, Muhammad Ammar, Syed Adnan Haider, Nazish Badar, Qasim Malik	https://www.gisaid.org/	?	?	2022-06-30	?
338	hCoV-19/Pakistan/NIH-B50-GOV-S11/2022	betacoronavirus	EPI_ISL_13110260	?	2022-04-02	Asia	Pakistan	Lahore	punjab		Asia	Pakistan	Lahore	genome	29803	Human	49	Female	?	BA.2	GRA	Shaukat KhanumÂ Memorial Cancer Hospital and Research Centres, Lahore, Pakistan	Department of Virology, National Institute of Health, Islamabad, Pakistan	Massab Umair, Aamer Ikram, Muhammad Salman, Zaira Rehman, Muhammad Ammar, Syed Adnan Haider, Nazish Badar, Qasim Malik, Romena Qazi	https://www.gisaid.org/	?	?	2022-06-06	?
339	hCoV-19/Pakistan/NIH-B48-GOV-S8/2022	betacoronavirus	EPI_ISL_12705030	?	2022-05-10	Asia	Pakistan	Islamabad	ICT		Asia	Pakistan	Islamabad	genome	29756	Human	44	Male	?	BA.2	GRA	Department of Virology, National Institute of Health, Islamabad, Pakistan	Department of Virology, National Institute of Health, Islamabad, Pakistan	Massab Umair, Aamer Ikram, Muhammad Salman, Zaira Rehman, Muhammad Ammar, Syed Adnan Haider, Nazish Badar, Abdul Ahad, and Hamza Ahmed Mirza	https://www.gisaid.org/	?	?	2022-05-16	?
340	hCoV-19/Pakistan/NIH-B48-GOV-S9/2022	betacoronavirus	EPI_ISL_12705031	?	2022-05-10	Asia	Pakistan	Islamabad	ICT		Asia	Pakistan	Islamabad	genome	29751	Human	43	Female	?	BA.2	GRA	Department of Virology, National Institute of Health, Islamabad, Pakistan	Department of Virology, National Institute of Health, Islamabad, Pakistan	Massab Umair, Aamer Ikram, Muhammad Salman, Zaira Rehman, Muhammad Ammar, Syed Adnan Haider, Nazish Badar, Abdul Ahad, and Hamza Ahmed Mirza	https://www.gisaid.org/	?	?	2022-05-16	?
341	hCoV-19/Pakistan/NIH-B47-S3/2022	betacoronavirus	EPI_ISL_12411831	?	2022-04-18	Asia	Pakistan	Islamabad	ICT		Asia	Pakistan	Islamabad	genome	29790	Human	30	Female	?	BA.2	GRA	Department of Virology	Department of Virology	Massab Umair, Aamer Ikram, Muhammad Salman, Zaira Rehman, Muhammad Ammar, Syed Adnan Haider, Nazish Badar, Abdul Ahad, and Hamza Ahmed Mirza	https://www.gisaid.org/	?	?	2022-04-29	?
342	hCoV-19/Pakistan/NIH-B61-S7/2022	betacoronavirus	EPI_ISL_13539978	?	2022-06-24	Asia	Pakistan	Islamabad	ICT		Asia	Pakistan	Islamabad	genome	29755	Human	44	Male	?	BA.5.2	GRA	Department of Virology, National Institute of Health, Islamabad	Department of Virology, National Institute of Health, Islamabad, Pakistan	Massab Umair, Aamer Ikram, Muhammad Salman, Zaira Rehman, Muhammad Ammar, Syed Adnan Haider, Nazish Badar, Qasim Malik	https://www.gisaid.org/	?	?	2022-06-30	?
343	hCoV-19/Pakistan/NIH-B48-GOV-S10/2022	betacoronavirus	EPI_ISL_12705032	?	2022-05-10	Asia	Pakistan	Islamabad	ICT		Asia	Pakistan	Islamabad	genome	29760	Human	30	Female	?	BA.2	GRA	Department of Virology, National Institute of Health, Islamabad, Pakistan	Department of Virology, National Institute of Health, Islamabad, Pakistan	Massab Umair, Aamer Ikram, Muhammad Salman, Zaira Rehman, Muhammad Ammar, Syed Adnan Haider, Nazish Badar, Abdul Ahad, and Hamza Ahmed Mirza	https://www.gisaid.org/	?	?	2022-05-16	?
344	hCoV-19/Pakistan/NIH-B34-S1/2022	betacoronavirus	EPI_ISL_8824732	?	2022-01-06	Asia	Pakistan	Islamabad	ICT		Asia	Pakistan	Islamabad	genome	29765	Human	32	Male	?	BA.2	GRA	Department of Virology	Department of Virology	Massab Umair, Aamer Ikram, Muhammad Salman, Zaira Rehman, Muhammad Ammar, Syed Adnan Haider, Nazish Badar, Abdul Ahad, Hamza Ahmed Mirza	https://www.gisaid.org/	?	?	2022-01-19	?
345	hCoV-19/Pakistan/NIH-B41-S18/2022	betacoronavirus	EPI_ISL_11811360	?	2022-03-28	Asia	Pakistan	Islamabad	ICT		Asia	Pakistan	Islamabad	genome	29778	Human	82	Male	?	BA.2	GRA	Department of Virology	Department of Virology	Massab Umair, Aamer Ikram, Muhammad Salman, Zaira Rehman, Muhammad Ammar, Syed Adnan Haider, Nazish Badar, Abdul Ahad, and Hamza Ahmed Mirza	https://www.gisaid.org/	?	?	2022-04-06	?
346	hCoV-19/Pakistan/NIH-B34-S3/2022	betacoronavirus	EPI_ISL_8824733	?	2022-01-06	Asia	Pakistan	Islamabad	ICT		Asia	Pakistan	Islamabad	genome	29806	Human	46	Male	?	BA.1	GRA	Department of Virology	Department of Virology	Massab Umair, Aamer Ikram, Muhammad Salman, Zaira Rehman, Muhammad Ammar, Syed Adnan Haider, Nazish Badar, Abdul Ahad, Hamza Ahmed Mirza	https://www.gisaid.org/	?	?	2022-01-19	?
347	hCoV-19/Pakistan/NIH-B47-S5/2022	betacoronavirus	EPI_ISL_12411833	?	2022-04-20	Asia	Pakistan	Islamabad	ICT		Asia	Pakistan	Islamabad	genome	29762	Human	34	Male	?	BA.2.12.1	GRA	Department of Virology	Department of Virology	Massab Umair, Aamer Ikram, Muhammad Salman, Zaira Rehman, Muhammad Ammar, Syed Adnan Haider, Nazish Badar, Abdul Ahad, and Hamza Ahmed Mirza	https://www.gisaid.org/	?	?	2022-04-29	?
348	hCoV-19/Pakistan/PPHRL-PACP-33/2022	betacoronavirus	EPI_ISL_11333234	?	2022-02-06	Asia	Pakistan	Punjab	punjab	Lahore	Asia	Pakistan	Punjab	genome	29444	Human	88	Male	?	BA.1	GRA	Provincial Public Health Reference Laboratory, Punjab AIDS Control Program	Provincial Public Health Reference Lab, Punjab AIDS Control Program	Hasnain Javed, Abida Bano,Fuzail Ahmed, Laiba, Warda Fatima	https://www.gisaid.org/	?	?	2022-03-24	?
349	hCoV-19/Pakistan/NIH-B34-S4/2022	betacoronavirus	EPI_ISL_8824734	?	2022-01-03	Asia	Pakistan	Islamabad	ICT		Asia	Pakistan	Islamabad	genome	29805	Human	unknown	Female	?	BA.1.1.14	GRA	Department of Virology	Department of Virology	Massab Umair, Aamer Ikram, Muhammad Salman, Zaira Rehman, Muhammad Ammar, Syed Adnan Haider, Nazish Badar, Abdul Ahad, Hamza Ahmed Mirza	https://www.gisaid.org/	?	?	2022-01-19	?
350	hCoV-19/Pakistan/NIH-B48-GOV-S13/2022	betacoronavirus	EPI_ISL_12705035	?	2022-05-08	Asia	Pakistan	Islamabad	ICT		Asia	Pakistan	Islamabad	genome	29796	Human	90	Female	?	BA.2	GRA	Department of Virology, National Institute of Health, Islamabad, Pakistan	Department of Virology, National Institute of Health, Islamabad, Pakistan	Massab Umair, Aamer Ikram, Muhammad Salman, Zaira Rehman, Muhammad Ammar, Syed Adnan Haider, Nazish Badar, Abdul Ahad, and Hamza Ahmed Mirza	https://www.gisaid.org/	?	?	2022-05-16	?
351	hCoV-19/Pakistan/NIH-B34-S5/2022	betacoronavirus	EPI_ISL_8824735	?	2022-01-07	Asia	Pakistan	Rawalpindi	punjab		Asia	Pakistan	Rawalpindi	genome	29848	Human	29	Male	?	BA.1.1	GRA	Department of Virology	Department of Virology	Massab Umair, Aamer Ikram, Muhammad Salman, Zaira Rehman, Muhammad Ammar, Syed Adnan Haider, Nazish Badar, Abdul Ahad, Hamza Ahmed Mirza	https://www.gisaid.org/	?	?	2022-01-19	?
352	hCoV-19/Pakistan/NIH-B34-S6/2022	betacoronavirus	EPI_ISL_8824736	?	2022-01-08	Asia	Pakistan	Rawalpindi	punjab		Asia	Pakistan	Rawalpindi	genome	29764	Human	29	Male	?	BA.2	GRA	Department of Virology	Department of Virology	Massab Umair, Aamer Ikram, Muhammad Salman, Zaira Rehman, Muhammad Ammar, Syed Adnan Haider, Nazish Badar, Abdul Ahad, Hamza Ahmed Mirza	https://www.gisaid.org/	?	?	2022-01-19	?
353	hCoV-19/Pakistan/NIH-B35-S9/2022	betacoronavirus	EPI_ISL_9651660	?	2022-02-02	Asia	Pakistan	Islamabad	ICT		Asia	Pakistan	Islamabad	genome	29765	Human	27	Female	?	BA.2	GRA	Department of Virology	Department of Virology	Massab Umair, Aamer Ikram, Muhammad Salman, Zaira Rehman, Muhammad Ammar, Syed Adnan Haider, Nazish Badar, Abdul Ahad, Hamza Ahmed Mirza	https://www.gisaid.org/	?	?	2022-02-08	?
354	hCoV-19/Pakistan/NIH-B38-S1/2022	betacoronavirus	EPI_ISL_11114536	?	2022-03-08	Asia	Pakistan	Islamabad	ICT		Asia	Pakistan	Islamabad	genome	29825	Human	unknown	Male	?	BA.2	GRA	Department of Virology	Department of Virology	Massab Umair, Aamer Ikram, Muhammad Salman, Zaira Rehman, Muhammad Ammar, Syed Adnan Haider, Nazish Badar, Abdul Ahad, Hamza Ahmed Mirza, Samuel Sims and Katherine Edington	https://www.gisaid.org/	?	?	2022-03-17	?
355	hCoV-19/Pakistan/NIH-B34-S7/2022	betacoronavirus	EPI_ISL_8824737	?	2022-01-08	Asia	Pakistan	AJK	AJK		Asia	Pakistan	AJK	genome	29805	Human	28	Male	?	BA.1.1.14	GRA	Department of Virology	Department of Virology	Massab Umair, Aamer Ikram, Muhammad Salman, Zaira Rehman, Muhammad Ammar, Syed Adnan Haider, Nazish Badar, Abdul Ahad, Hamza Ahmed Mirza	https://www.gisaid.org/	?	?	2022-01-19	?
356	hCoV-19/Pakistan/NIH-B38-S2/2022	betacoronavirus	EPI_ISL_11114537	?	2022-03-07	Asia	Pakistan	Islamabad	ICT		Asia	Pakistan	Islamabad	genome	29825	Human	35	Male	?	BA.2	GRA	Department of Virology	Department of Virology	Massab Umair, Aamer Ikram, Muhammad Salman, Zaira Rehman, Muhammad Ammar, Syed Adnan Haider, Nazish Badar, Abdul Ahad, Hamza Ahmed Mirza, Samuel Sims and Katherine Edington	https://www.gisaid.org/	?	?	2022-03-17	?
357	hCoV-19/Pakistan/NIH-B34-S8/2022	betacoronavirus	EPI_ISL_8824738	?	2022-01-08	Asia	Pakistan	Sialkot	punjab		Asia	Pakistan	Sialkot	genome	29804	Human	22	Male	?	BA.1.17.2	GRA	Department of Virology	Department of Virology	Massab Umair, Aamer Ikram, Muhammad Salman, Zaira Rehman, Muhammad Ammar, Syed Adnan Haider, Nazish Badar, Abdul Ahad, Hamza Ahmed Mirza	https://www.gisaid.org/	?	?	2022-01-19	?
358	hCoV-19/Pakistan/NIH-B48-GOV-S17/2022	betacoronavirus	EPI_ISL_12705039	?	2022-05-10	Asia	Pakistan	Islamabad	ICT		Asia	Pakistan	Islamabad	genome	29765	Human	53	Female	?	BA.2	GRA	Department of Virology, National Institute of Health, Islamabad, Pakistan	Department of Virology, National Institute of Health, Islamabad, Pakistan	Massab Umair, Aamer Ikram, Muhammad Salman, Zaira Rehman, Muhammad Ammar, Syed Adnan Haider, Nazish Badar, Abdul Ahad, and Hamza Ahmed Mirza	https://www.gisaid.org/	?	?	2022-05-16	?
359	hCoV-19/Pakistan/NIH-B38-S4/2022	betacoronavirus	EPI_ISL_11114539	?	2022-03-04	Asia	Pakistan	Islamabad	ICT		Asia	Pakistan	Islamabad	genome	29826	Human	29	Male	?	BA.2	GRA	Department of Virology	Department of Virology	Massab Umair, Aamer Ikram, Muhammad Salman, Zaira Rehman, Muhammad Ammar, Syed Adnan Haider, Nazish Badar, Abdul Ahad, Hamza Ahmed Mirza, Samuel Sims and Katherine Edington	https://www.gisaid.org/	?	?	2022-03-17	?
360	hCoV-19/Pakistan/NIH-B54-GOV-S3/2022	betacoronavirus	EPI_ISL_13109539	?	2022-05-21	Asia	Pakistan	Rawalpindi	punjab		Asia	Pakistan	Rawalpindi	genome	29757	Human	86	Male	?	BA.5.2	GRA	Department of Virology, National Institute of Health, Islamabad, Pakistan	Department of Virology, National Institute of Health, Islamabad, Pakistan	Massab Umair, Aamer Ikram, Muhammad Salman, Zaira Rehman, Muhammad Ammar, Syed Adnan Haider, Nazish Badar, Qasim Malik	https://www.gisaid.org/	?	?	2022-06-06	?
361	hCoV-19/Pakistan/NIH-B47-S15/2022	betacoronavirus	EPI_ISL_12411839	?	2022-02-15	Asia	Pakistan	Turbat	Balochistan		Asia	Pakistan	Turbat	genome	29762	Human	41	Male	?	BA.2	GRA	Public Health Laboratory Kech	Department of Virology	Massab Umair, Aamer Ikram, Muhammad Salman, Zaira Rehman, Muhammad Ammar, Syed Adnan Haider, Nazish Badar, Abdul Ahad, Hamza Ahmed Mirza, Jeand Baloch, Sara Akhtar, and Minhaj Ashraf	https://www.gisaid.org/	?	?	2022-04-29	?
362	hCoV-19/Pakistan/NIH-B54-GOV-S4/2022	betacoronavirus	EPI_ISL_13109540	?	2022-05-21	Asia	Pakistan	Rawalpindi	punjab		Asia	Pakistan	Rawalpindi	genome	29772	Human	45	Female	?	BA.5.2	GRA	Department of Virology, National Institute of Health, Islamabad, Pakistan	Department of Virology, National Institute of Health, Islamabad, Pakistan	Massab Umair, Aamer Ikram, Muhammad Salman, Zaira Rehman, Muhammad Ammar, Syed Adnan Haider, Nazish Badar, Qasim Malik	https://www.gisaid.org/	?	?	2022-06-06	?
363	hCoV-19/Pakistan/NIH-B47-S16/2022	betacoronavirus	EPI_ISL_12411840	?	2022-02-23	Asia	Pakistan	Turbat	Balochistan		Asia	Pakistan	Turbat	genome	29817	Human	34	Male	?	BA.1.18	GRA	Public Health Laboratory Kech	Department of Virology	Massab Umair, Aamer Ikram, Muhammad Salman, Zaira Rehman, Muhammad Ammar, Syed Adnan Haider, Nazish Badar, Abdul Ahad, Hamza Ahmed Mirza, Jeand Baloch, Sara Akhtar, and Minhaj Ashraf	https://www.gisaid.org/	?	?	2022-04-29	?
364	hCoV-19/Pakistan/DUHS22/2021	betacoronavirus	EPI_ISL_8329841	?	2021-12-25	Asia	Pakistan	Karachi	sindh		Asia	Pakistan	Karachi	genome	30040	Human	34	Female	?	BA.1	GRA	Provincial Public Health Reference Laboratory Sindh, Dow University of Health Sciences.	Genomic Surveillance Lab, Provincial Public Health Reference Laboratory Sindh, Dow University of Health Sciences	Saaed Khan, Bilal Ahmed Khan, Maria Zahid, Hafsa Faruqui, Mohammed Saeed Quraishy	https://www.gisaid.org/	?	?	2022-01-04	?
365	hCoV-19/Pakistan/NIH-B38-S6/2022	betacoronavirus	EPI_ISL_11114541	?	2022-03-06	Asia	Pakistan	Islamabad	ICT		Asia	Pakistan	Islamabad	genome	29825	Human	52	Female	?	BA.2	GRA	Department of Virology	Department of Virology	Massab Umair, Aamer Ikram, Muhammad Salman, Zaira Rehman, Muhammad Ammar, Syed Adnan Haider, Nazish Badar, Abdul Ahad, Hamza Ahmed Mirza, Samuel Sims and Katherine Edington	https://www.gisaid.org/	?	?	2022-03-17	?
366	hCoV-19/Pakistan/NIH-B54-GOV-S6/2022	betacoronavirus	EPI_ISL_13109541	?	2022-05-23	Asia	Pakistan	Islamabad	ICT		Asia	Pakistan	Islamabad	genome	29762	Human	21	Female	?	BA.2	GRA	Department of Virology, National Institute of Health, Islamabad, Pakistan	Department of Virology, National Institute of Health, Islamabad, Pakistan	Massab Umair, Aamer Ikram, Muhammad Salman, Zaira Rehman, Muhammad Ammar, Syed Adnan Haider, Nazish Badar, Qasim Malik	https://www.gisaid.org/	?	?	2022-06-06	?
367	hCoV-19/Pakistan/NIH-B47-S18/2022	betacoronavirus	EPI_ISL_12411841	?	2022-03-22	Asia	Pakistan	Turbat	Balochistan		Asia	Pakistan	Turbat	genome	29768	Human	25	Female	?	BA.2.65	GRA	Public Health Laboratory Kech	Department of Virology	Massab Umair, Aamer Ikram, Muhammad Salman, Zaira Rehman, Muhammad Ammar, Syed Adnan Haider, Nazish Badar, Abdul Ahad, Hamza Ahmed Mirza, Jeand Baloch, Sara Akhtar, and Minhaj Ashraf	https://www.gisaid.org/	?	?	2022-04-29	?
368	hCoV-19/Pakistan/AKU-HEC-17/2022	betacoronavirus	EPI_ISL_11885742	?	2022-01-20	Asia	Pakistan		sindh		Asia	Pakistan		genome	29788	Human	58	Male	?	BA.1.1	GRA	Department of Pathology and Laboratory Medicine, AKUH Laboratories, Karachi, Pakistan	Department of Pathology and Laboratory Medicine, AKUH Laboratories, Karachi, Pakistan	A. Kanji, A.R. Bukhari, A. Nasir, J. Ashraf, R. Hasan, Z. Hasan (Funding support HEC RRG grant, Pakistan)	https://www.gisaid.org/	?	?	2022-04-08	?
369	hCoV-19/Pakistan/NIH-B38-S7/2022	betacoronavirus	EPI_ISL_11114542	?	2022-03-07	Asia	Pakistan	Islamabad	ICT		Asia	Pakistan	Islamabad	genome	29825	Human	40	Male	?	BA.2	GRA	Department of Virology	Department of Virology	Massab Umair, Aamer Ikram, Muhammad Salman, Zaira Rehman, Muhammad Ammar, Syed Adnan Haider, Nazish Badar, Abdul Ahad, Hamza Ahmed Mirza, Samuel Sims and Katherine Edington	https://www.gisaid.org/	?	?	2022-03-17	?
370	hCoV-19/Pakistan/NIH-B34-S12/2022	betacoronavirus	EPI_ISL_8824742	?	2022-01-08	Asia	Pakistan	Chakwal	punjab		Asia	Pakistan	Chakwal	genome	29804	Human	34	Male	?	BA.1.1	GRA	Department of Virology	Department of Virology	Massab Umair, Aamer Ikram, Muhammad Salman, Zaira Rehman, Muhammad Ammar, Syed Adnan Haider, Nazish Badar, Abdul Ahad, Hamza Ahmed Mirza	https://www.gisaid.org/	?	?	2022-01-19	?
371	hCoV-19/Pakistan/NIH-B47-S19/2022	betacoronavirus	EPI_ISL_12411842	?	2022-03-02	Asia	Pakistan	Gilgit	Gilgit Baltistan		Asia	Pakistan	Gilgit	genome	29803	Human	50	Male	?	BA.2	GRA	COVID-19 PCR Laboratory	Department of Virology	Massab Umair, Aamer Ikram, Muhammad Salman, Zaira Rehman, Muhammad Ammar, Syed Adnan Haider, Nazish Badar, Abdul Ahad, Hamza Ahmed Mirza, Mumtaz Hassan, Muzammil Hassan, Minhas Alam, and Mudassir Hassan	https://www.gisaid.org/	?	?	2022-04-29	?
372	hCoV-19/Pakistan/NIH-B38-S8/2022	betacoronavirus	EPI_ISL_11114543	?	2022-03-06	Asia	Pakistan	Islamabad	ICT		Asia	Pakistan	Islamabad	genome	29825	Human	30	Female	?	BA.2	GRA	Department of Virology	Department of Virology	Massab Umair, Aamer Ikram, Muhammad Salman, Zaira Rehman, Muhammad Ammar, Syed Adnan Haider, Nazish Badar, Abdul Ahad, Hamza Ahmed Mirza, Samuel Sims and Katherine Edington	https://www.gisaid.org/	?	?	2022-03-17	?
373	hCoV-19/Pakistan/NIH-B34-S13/2022	betacoronavirus	EPI_ISL_8824743	?	2022-01-09	Asia	Pakistan	Laki Marwat	kpk		Asia	Pakistan	Laki Marwat	genome	29808	Human	unknown	Male	?	BA.1.1	GRA	Department of Virology	Department of Virology	Massab Umair, Aamer Ikram, Muhammad Salman, Zaira Rehman, Muhammad Ammar, Syed Adnan Haider, Nazish Badar, Abdul Ahad, Hamza Ahmed Mirza	https://www.gisaid.org/	?	?	2022-01-19	?
374	hCoV-19/Pakistan/NIH-B47-S20/2022	betacoronavirus	EPI_ISL_12411843	?	2022-03-03	Asia	Pakistan	Gilgit	Gilgit Baltistan		Asia	Pakistan	Gilgit	genome	29768	Human	75	Male	?	BA.2	GRA	COVID-19 PCR Laboratory	Department of Virology	Massab Umair, Aamer Ikram, Muhammad Salman, Zaira Rehman, Muhammad Ammar, Syed Adnan Haider, Nazish Badar, Abdul Ahad, Hamza Ahmed Mirza, Mumtaz Hassan, Muzammil Hassan, Minhas Alam, and Mudassir Hassan	https://www.gisaid.org/	?	?	2022-04-29	?
375	hCoV-19/Pakistan/NIH-B38-S10/2022	betacoronavirus	EPI_ISL_11114544	?	2022-02-02	Asia	Pakistan	Gilgit Baltistan	Gilgit Baltistan		Asia	Pakistan	Gilgit Baltistan	genome	29848	Human	unknown	unknown	?	BA.1	GRA	COVID-19 PCR Laboratory PHQ Hospital	Department of Virology	Massab Umair, Aamer Ikram, Muhammad Salman, Zaira Rehman, Muhammad Ammar, Syed Adnan Haider, Nazish Badar, Abdul Ahad, Hamza Ahmed Mirza, Abdul Latif, Mumtaz Hassan, Muzammil Hassan, Minhas Alam, Mudassir Hassan, Samuel Sims and Katherine Edington	https://www.gisaid.org/	?	?	2022-03-17	?
376	hCoV-19/Pakistan/DUHS25/2021	betacoronavirus	EPI_ISL_8329844	?	2021-12-25	Asia	Pakistan	Karachi	sindh		Asia	Pakistan	Karachi	genome	30035	Human	74	Female	?	BA.1	GRA	Provincial Public Health Reference Laboratory Sindh, Dow University of Health Sciences.	Genomic Surveillance Lab, Provincial Public Health Reference Laboratory Sindh, Dow University of Health Sciences	Saaed Khan, Bilal Ahmed Khan, Maria Zahid, Hafsa Faruqui, Mohammed Saeed Quraishy	https://www.gisaid.org/	?	?	2022-01-04	?
377	hCoV-19/Pakistan/NIH-B54-GOV-S11/2022	betacoronavirus	EPI_ISL_13109544	?	2022-05-23	Asia	Pakistan	Islamabad	ICT		Asia	Pakistan	Islamabad	genome	29783	Human	unknown	Female	?	BA.2	GRA	Department of Virology, National Institute of Health, Islamabad, Pakistan	Department of Virology, National Institute of Health, Islamabad, Pakistan	Massab Umair, Aamer Ikram, Muhammad Salman, Zaira Rehman, Muhammad Ammar, Syed Adnan Haider, Nazish Badar, Qasim Malik	https://www.gisaid.org/	?	?	2022-06-06	?
378	hCoV-19/Pakistan/NIH-B38-S11/2022	betacoronavirus	EPI_ISL_11114545	?	2022-02-02	Asia	Pakistan	Gilgit Baltistan	Gilgit Baltistan		Asia	Pakistan	Gilgit Baltistan	genome	29848	Human	unknown	unknown	?	BA.1.1	GRA	COVID-19 PCR Laboratory PHQ Hospital	Department of Virology	Massab Umair, Aamer Ikram, Muhammad Salman, Zaira Rehman, Muhammad Ammar, Syed Adnan Haider, Nazish Badar, Abdul Ahad, Hamza Ahmed Mirza, Abdul Latif, Mumtaz Hassan, Muzammil Hassan, Minhas Alam, Mudassir Hassan, Samuel Sims and Katherine Edington	https://www.gisaid.org/	?	?	2022-03-17	?
379	hCoV-19/Pakistan/NIH-B34-S15/2022	betacoronavirus	EPI_ISL_8824745	?	2022-01-09	Asia	Pakistan	Karak	KPK		Asia	Pakistan	Karak	genome	29817	Human	unknown	Male	?	BA.1.1	GRA	Department of Virology	Department of Virology	Massab Umair, Aamer Ikram, Muhammad Salman, Zaira Rehman, Muhammad Ammar, Syed Adnan Haider, Nazish Badar, Abdul Ahad, Hamza Ahmed Mirza	https://www.gisaid.org/	?	?	2022-01-19	?
380	hCoV-19/Pakistan/DUHS27/2021	betacoronavirus	EPI_ISL_8329845	?	2021-12-25	Asia	Pakistan	Karachi	sindh		Asia	Pakistan	Karachi	genome	30043	Human	65	Female	?	BA.1	GRA	Provincial Public Health Reference Laboratory Sindh, Dow University of Health Sciences.	Genomic Surveillance Lab, Provincial Public Health Reference Laboratory Sindh, Dow University of Health Sciences	Saaed Khan, Bilal Ahmed Khan, Maria Zahid, Hafsa Faruqui, Mohammed Saeed Quraishy	https://www.gisaid.org/	?	?	2022-01-04	?
381	hCoV-19/Pakistan/NIH-B51-GOV-S3/2022	betacoronavirus	EPI_ISL_13110345	?	2022-05-18	Asia	Pakistan	Islamabad	ICT		Asia	Pakistan	Islamabad	genome	29768	Human	23	Male	?	BA.2	GRA	Department of Virology, National Institute of Health, Islamabad, Pakistan	Department of Virology, National Institute of Health, Islamabad, Pakistan	Massab Umair, Aamer Ikram, Muhammad Salman, Zaira Rehman, Muhammad Ammar, Syed Adnan Haider, Nazish Badar, Qasim Malik	https://www.gisaid.org/	?	?	2022-06-06	?
382	hCoV-19/Pakistan/NIH-B54-GOV-S14/2022	betacoronavirus	EPI_ISL_13109546	?	2022-06-01	Asia	Pakistan	Islamabad	ICT		Asia	Pakistan	Islamabad	genome	29763	Human	22	Male	?	BA.2	GRA	Department of Virology, National Institute of Health, Islamabad, Pakistan	Department of Virology, National Institute of Health, Islamabad, Pakistan	Massab Umair, Aamer Ikram, Muhammad Salman, Zaira Rehman, Muhammad Ammar, Syed Adnan Haider, Nazish Badar, Qasim Malik	https://www.gisaid.org/	?	?	2022-06-06	?
383	hCoV-19/Pakistan/NIH-B38-S13/2022	betacoronavirus	EPI_ISL_11114547	?	2022-02-02	Asia	Pakistan	Gilgit Baltistan	Gilgit Baltistan		Asia	Pakistan	Gilgit Baltistan	genome	29857	Human	unknown	unknown	?	BA.1.1	GRA	COVID-19 PCR Laboratory PHQ Hospital	Department of Virology	Massab Umair, Aamer Ikram, Muhammad Salman, Zaira Rehman, Muhammad Ammar, Syed Adnan Haider, Nazish Badar, Abdul Ahad, Hamza Ahmed Mirza, Abdul Latif, Mumtaz Hassan, Muzammil Hassan, Minhas Alam, Mudassir Hassan, Samuel Sims and Katherine Edington	https://www.gisaid.org/	?	?	2022-03-17	?
384	hCoV-19/Pakistan/NIH-B41-S3/2022	betacoronavirus	EPI_ISL_11811347	?	2022-03-19	Asia	Pakistan	Islamabad	ICT		Asia	Pakistan	Islamabad	genome	29779	Human	65	Female	?	BA.2	GRA	Department of Virology	Department of Virology	Massab Umair, Aamer Ikram, Muhammad Salman, Zaira Rehman, Muhammad Ammar, Syed Adnan Haider, Nazish Badar, Abdul Ahad, and Hamza Ahmed Mirza	https://www.gisaid.org/	?	?	2022-04-06	?
385	hCoV-19/Pakistan/NIH-B33-S1/2022	betacoronavirus	EPI_ISL_8650048	?	2022-01-03	Asia	Pakistan	Rawalpindi	punjab		Asia	Pakistan	Rawalpindi	genome	29826	Human	unknown	Male	?	BA.1.17.2	GRA	Department of Virology	Department of Virology	Massab Umair, Aamer Ikram, Muhammad Salman, Zaira Rehman, Muhammad Ammar, Syed Adnan Haider, Nazish Badar, Abdul Ahad, Hamza Ahmed Mirza	https://www.gisaid.org/	?	?	2022-01-13	?
386	hCoV-19/Pakistan/NIH-B38-S14/2022	betacoronavirus	EPI_ISL_11114548	?	2022-02-02	Asia	Pakistan	Gilgit Baltistan	Gilgit Baltistan		Asia	Pakistan	Gilgit Baltistan	genome	29848	Human	unknown	unknown	?	BA.1.1	GRA	COVID-19 PCR Laboratory PHQ Hospital	Department of Virology	Massab Umair, Aamer Ikram, Muhammad Salman, Zaira Rehman, Muhammad Ammar, Syed Adnan Haider, Nazish Badar, Abdul Ahad, Hamza Ahmed Mirza, Abdul Latif, Mumtaz Hassan, Muzammil Hassan, Minhas Alam, Mudassir Hassan, Samuel Sims and Katherine Edington	https://www.gisaid.org/	?	?	2022-03-17	?
387	hCoV-19/Pakistan/NIH-B41-S4/2022	betacoronavirus	EPI_ISL_11811348	?	2022-03-21	Asia	Pakistan	Islamabad	ICT		Asia	Pakistan	Islamabad	genome	29788	Human	59	Male	?	BA.2	GRA	Department of Virology	Department of Virology	Massab Umair, Aamer Ikram, Muhammad Salman, Zaira Rehman, Muhammad Ammar, Syed Adnan Haider, Nazish Badar, Abdul Ahad, and Hamza Ahmed Mirza	https://www.gisaid.org/	?	?	2022-04-06	?
388	hCoV-19/Pakistan/NIH-B54-GOV-S16/2022	betacoronavirus	EPI_ISL_13109548	?	2022-05-31	Asia	Pakistan	Islamabad	ICT		Asia	Pakistan	Islamabad	genome	29790	Human	75	Male	?	BA.2	GRA	Department of Virology, National Institute of Health, Islamabad, Pakistan	Department of Virology, National Institute of Health, Islamabad, Pakistan	Massab Umair, Aamer Ikram, Muhammad Salman, Zaira Rehman, Muhammad Ammar, Syed Adnan Haider, Nazish Badar, Qasim Malik	https://www.gisaid.org/	?	?	2022-06-06	?
389	hCoV-19/Pakistan/NIH-B33-S4/2021	betacoronavirus	EPI_ISL_8650049	?	2021-12-30	Asia	Pakistan	Islamabad	ICT		Asia	Pakistan	Islamabad	genome	29834	Human	72	Male	?	BA.1.17.2	GRA	Department of Virology	Department of Virology	Massab Umair, Aamer Ikram, Muhammad Salman, Zaira Rehman, Muhammad Ammar, Syed Adnan Haider, Nazish Badar, Abdul Ahad, Hamza Ahmed Mirza	https://www.gisaid.org/	?	?	2022-01-13	?
390	hCoV-19/Pakistan/AKU-JAN-RUN-MIN-03/2021	betacoronavirus	EPI_ISL_9861349	?	2021-12-31	Asia	Pakistan		sindh		Asia	Pakistan		genome	29790	Human	47	Female	?	BA.1.1	GRA	Department of Pathology and Laboratory Medicine, AKUH Laboratories, Karachi, Pakistan	Department of Pathology and Laboratory Medicine, AKUH Laboratories, Karachi, Pakistan	A.R. Bukhari, A. Nasir, A. Kanji, P.Thielen, A. Samreen, J. Ashraf, R. Hasan, U.B. Aamir, Z. Hasan (Funding support NIH Fogarty Training Grant, USA; University Research Council Grant, AKU; WHO, Islamabad, Pakistan; Health Security Partners, USA)	https://www.gisaid.org/	?	?	2022-02-14	?
391	hCoV-19/Pakistan/NIH-B41-S5/2022	betacoronavirus	EPI_ISL_11811349	?	2022-03-26	Asia	Pakistan	Islamabad	ICT		Asia	Pakistan	Islamabad	genome	29770	Human	20	Female	?	BA.2	GRA	Department of Virology	Department of Virology	Massab Umair, Aamer Ikram, Muhammad Salman, Zaira Rehman, Muhammad Ammar, Syed Adnan Haider, Nazish Badar, Abdul Ahad, and Hamza Ahmed Mirza	https://www.gisaid.org/	?	?	2022-04-06	?
392	hCoV-19/Pakistan/NIH-B54-GOV-S17/2022	betacoronavirus	EPI_ISL_13109549	?	2022-05-31	Asia	Pakistan	Islamabad	ICT		Asia	Pakistan	Islamabad	genome	29754	Human	22	Female	?	BA.4	GRA	Department of Virology, National Institute of Health, Islamabad, Pakistan	Department of Virology, National Institute of Health, Islamabad, Pakistan	Massab Umair, Aamer Ikram, Muhammad Salman, Zaira Rehman, Muhammad Ammar, Syed Adnan Haider, Nazish Badar, Qasim Malik	https://www.gisaid.org/	?	?	2022-06-06	?
393	hCoV-19/Pakistan/NIH-B54-GOV-S18/2022	betacoronavirus	EPI_ISL_13109550	?	2022-05-31	Asia	Pakistan	Islamabad	ICT		Asia	Pakistan	Islamabad	genome	29761	Human	17	Female	?	BA.2	GRA	Department of Virology, National Institute of Health, Islamabad, Pakistan	Department of Virology, National Institute of Health, Islamabad, Pakistan	Massab Umair, Aamer Ikram, Muhammad Salman, Zaira Rehman, Muhammad Ammar, Syed Adnan Haider, Nazish Badar, Qasim Malik	https://www.gisaid.org/	?	?	2022-06-06	?
394	hCoV-19/Pakistan/NIH-B41-S8/2022	betacoronavirus	EPI_ISL_11811351	?	2022-03-19	Asia	Pakistan	Islamabad	ICT		Asia	Pakistan	Islamabad	genome	29803	Human	24	Male	?	BA.2	GRA	Department of Virology	Department of Virology	Massab Umair, Aamer Ikram, Muhammad Salman, Zaira Rehman, Muhammad Ammar, Syed Adnan Haider, Nazish Badar, Abdul Ahad, and Hamza Ahmed Mirza	https://www.gisaid.org/	?	?	2022-04-06	?
395	hCoV-19/Pakistan/NIH-B54-GOV-S19/2022	betacoronavirus	EPI_ISL_13109551	?	2022-05-31	Asia	Pakistan	Islamabad	ICT		Asia	Pakistan	Islamabad	genome	29786	Human	35	Male	?	BA.2	GRA	Department of Virology, National Institute of Health, Islamabad, Pakistan	Department of Virology, National Institute of Health, Islamabad, Pakistan	Massab Umair, Aamer Ikram, Muhammad Salman, Zaira Rehman, Muhammad Ammar, Syed Adnan Haider, Nazish Badar, Qasim Malik	https://www.gisaid.org/	?	?	2022-06-06	?
396	hCoV-19/Pakistan/PPHRL-PACP-32/2022	betacoronavirus	EPI_ISL_11907652	?	2022-01-29	Asia	Pakistan	Punjab	punjab	Lahore	Asia	Pakistan	Punjab	genome	29675	Human	14	Female	?	BA.1.1	GRA	Provincial Public Health Reference Lab, Punjab AIDS Control Program, Lahore	Provincial Public Health Reference Lab, Punjab AIDS Control Program, Lahore	Hasnain Javed, Abida Bano, Fuzail Ahmad, Laiba, Warda Fatima	https://www.gisaid.org/	?	?	2022-04-10	?
397	hCoV-19/Pakistan/NIH-B41-S9/2022	betacoronavirus	EPI_ISL_11811352	?	2022-03-19	Asia	Pakistan	Islamabad	ICT		Asia	Pakistan	Islamabad	genome	29803	Human	31	Male	?	BA.2	GRA	Department of Virology	Department of Virology	Massab Umair, Aamer Ikram, Muhammad Salman, Zaira Rehman, Muhammad Ammar, Syed Adnan Haider, Nazish Badar, Abdul Ahad, and Hamza Ahmed Mirza	https://www.gisaid.org/	?	?	2022-04-06	?
398	hCoV-19/Pakistan/AKU-HEC-43/2022	betacoronavirus	EPI_ISL_11885752	?	2022-02-26	Asia	Pakistan		sindh		Asia	Pakistan		genome	29791	Human	62	Male	?	BA.2	GRA	Department of Pathology and Laboratory Medicine, AKUH Laboratories, Karachi, Pakistan	Department of Pathology and Laboratory Medicine, AKUH Laboratories, Karachi, Pakistan	A. Kanji, A.R. Bukhari, A. Nasir, J. Ashraf, R. Hasan, Z. Hasan (Funding support HEC RRG grant, Pakistan)	https://www.gisaid.org/	?	?	2022-04-08	?
399	hCoV-19/Pakistan/NIH-B38-S18/2022	betacoronavirus	EPI_ISL_11114552	?	2022-02-02	Asia	Pakistan	Gilgit Baltistan	Gilgit Baltistan		Asia	Pakistan	Gilgit Baltistan	genome	29856	Human	unknown	unknown	?	BA.1	GRA	COVID-19 PCR Laboratory PHQ Hospital	Department of Virology	Massab Umair, Aamer Ikram, Muhammad Salman, Zaira Rehman, Muhammad Ammar, Syed Adnan Haider, Nazish Badar, Abdul Ahad, Hamza Ahmed Mirza, Abdul Latif, Mumtaz Hassan, Muzammil Hassan, Minhas Alam, Mudassir Hassan, Samuel Sims and Katherine Edington	https://www.gisaid.org/	?	?	2022-03-17	?
400	hCoV-19/Pakistan/NIH-B33-S9/2022	betacoronavirus	EPI_ISL_8650052	?	2022-01-03	Asia	Pakistan	Islamabad	ICT		Asia	Pakistan	Islamabad	genome	29810	Human	37	Female	?	BA.1.17.2	GRA	Department of Virology	Department of Virology	Massab Umair, Aamer Ikram, Muhammad Salman, Zaira Rehman, Muhammad Ammar, Syed Adnan Haider, Nazish Badar, Abdul Ahad, Hamza Ahmed Mirza	https://www.gisaid.org/	?	?	2022-01-13	?
401	hCoV-19/Pakistan/NIH-B38-S19/2022	betacoronavirus	EPI_ISL_11114553	?	2022-02-02	Asia	Pakistan	Gilgit Baltistan	Gilgit Baltistan		Asia	Pakistan	Gilgit Baltistan	genome	29825	Human	unknown	unknown	?	BA.2.65	GRA	COVID-19 PCR Laboratory PHQ Hospital	Department of Virology	Massab Umair, Aamer Ikram, Muhammad Salman, Zaira Rehman, Muhammad Ammar, Syed Adnan Haider, Nazish Badar, Abdul Ahad, Hamza Ahmed Mirza, Abdul Latif, Mumtaz Hassan, Muzammil Hassan, Minhas Alam, Mudassir Hassan, Samuel Sims and Katherine Edington	https://www.gisaid.org/	?	?	2022-03-17	?
402	hCoV-19/Pakistan/NIH-B50-GOV-S5/2022	betacoronavirus	EPI_ISL_13110254	?	2022-04-02	Asia	Pakistan	Swat	kpk		Asia	Pakistan	Swat	genome	29807	Human	44	Male	?	BA.2	GRA	Shaukat KhanumÂ Memorial Cancer Hospital and Research Centres, Lahore, Pakistan	Department of Virology, National Institute of Health, Islamabad, Pakistan	Massab Umair, Aamer Ikram, Muhammad Salman, Zaira Rehman, Muhammad Ammar, Syed Adnan Haider, Nazish Badar, Qasim Malik, Romena Qazi	https://www.gisaid.org/	?	?	2022-06-06	?
403	hCoV-19/Pakistan/NIH-B50-GOV-S6/2022	betacoronavirus	EPI_ISL_13110255	?	2022-04-02	Asia	Pakistan	Lahore	punjab		Asia	Pakistan	Lahore	genome	29786	Human	39	Male	?	BA.2	GRA	Shaukat KhanumÂ Memorial Cancer Hospital and Research Centres, Lahore, Pakistan	Department of Virology, National Institute of Health, Islamabad, Pakistan	Massab Umair, Aamer Ikram, Muhammad Salman, Zaira Rehman, Muhammad Ammar, Syed Adnan Haider, Nazish Badar, Qasim Malik, Romena Qazi	https://www.gisaid.org/	?	?	2022-06-06	?
404	hCoV-19/Pakistan/NIH-B35-S5/2022	betacoronavirus	EPI_ISL_9651657	?	2022-02-02	Asia	Pakistan	Islamabad	ICT		Asia	Pakistan	Islamabad	genome	29805	Human	23	Female	?	BA.1	GRA	Department of Virology	Department of Virology	Massab Umair, Aamer Ikram, Muhammad Salman, Zaira Rehman, Muhammad Ammar, Syed Adnan Haider, Nazish Badar, Abdul Ahad, Hamza Ahmed Mirza	https://www.gisaid.org/	?	?	2022-02-08	?
405	hCoV-19/Pakistan/IDRL-AKU-KHI-42535-S87/2022	betacoronavirus	EPI_ISL_11262657	?	2022-02-11	Asia	Pakistan	Karachi	sindh		Asia	Pakistan	Karachi	genome	29758	Human	17	Male	?	BA.2	GRA	Clinical Lab, Aga Khan University Hospital	Infectious Diseases Research Laboratory, Department of Pediatrics and Child Health	Furqan Kabir, Imran Nisar, Waqasuddin Khan, Fatima Aziz, Samiah Kanwar, Sehrish Munir, Adil Kalam, Asghar Nasir, Syed Ali Raza Shah Bukhari, Zahra Hasan, Fyezah Jehan	https://www.gisaid.org/	?	?	2022-03-22	?
406	hCoV-19/Pakistan/NIH-B50-GOV-S9/2022	betacoronavirus	EPI_ISL_13110258	?	2022-04-02	Asia	Pakistan	Lahore	punjab		Asia	Pakistan	Lahore	genome	29784	Human	30	Male	?	BA.2	GRA	Shaukat KhanumÂ Memorial Cancer Hospital and Research Centres, Lahore, Pakistan	Department of Virology, National Institute of Health, Islamabad, Pakistan	Massab Umair, Aamer Ikram, Muhammad Salman, Zaira Rehman, Muhammad Ammar, Syed Adnan Haider, Nazish Badar, Qasim Malik, Romena Qazi	https://www.gisaid.org/	?	?	2022-06-06	?
407	hCoV-19/Pakistan/NIH-B41-S15/2022	betacoronavirus	EPI_ISL_11811358	?	2022-03-19	Asia	Pakistan	Islamabad	ICT		Asia	Pakistan	Islamabad	genome	29769	Human	unknown	Male	?	BA.2	GRA	Department of Virology	Department of Virology	Massab Umair, Aamer Ikram, Muhammad Salman, Zaira Rehman, Muhammad Ammar, Syed Adnan Haider, Nazish Badar, Abdul Ahad, and Hamza Ahmed Mirza	https://www.gisaid.org/	?	?	2022-04-06	?
408	hCoV-19/Pakistan/IDRL-AKU-KHI-42585-S96/2022	betacoronavirus	EPI_ISL_11262658	?	2022-02-11	Asia	Pakistan	Karachi	sindh		Asia	Pakistan	Karachi	genome	29773	Human	49	Female	?	BA.1	GRA	Clinical Lab, Aga Khan University Hospital	Infectious Diseases Research Laboratory, Department of Pediatrics and Child Health	Furqan Kabir, Imran Nisar, Waqasuddin Khan, Fatima Aziz, Samiah Kanwar, Sehrish Munir, Adil Kalam, Asghar Nasir, Syed Ali Raza Shah Bukhari, Zahra Hasan, Fyezah Jehan	https://www.gisaid.org/	?	?	2022-03-22	?
409	hCoV-19/Pakistan/NIH-B44-S19/2022	betacoronavirus	EPI_ISL_12179301	?	2022-02-21	Asia	Pakistan	Gilgit	Gilgit Baltistan		Asia	Pakistan	Gilgit	genome	29809	Human	21	Male	?	BA.2.65	GRA	Department of Virology	Department of Virology	Massab Umair, Aamer Ikram, Muhammad Salman, Zaira Rehman, Muhammad Ammar, Syed Adnan Haider, Nazish Badar, Abdul Ahad, and Hamza Ahmed Mirza	https://www.gisaid.org/	?	?	2022-04-21	?
410	hCoV-19/Pakistan/NIH-B50-GOV-S10/2022	betacoronavirus	EPI_ISL_13110259	?	2022-04-02	Asia	Pakistan	Lahore	punjab		Asia	Pakistan	Lahore	genome	29770	Human	3	Male	?	BA.2	GRA	Shaukat KhanumÂ Memorial Cancer Hospital and Research Centres, Lahore, Pakistan	Department of Virology, National Institute of Health, Islamabad, Pakistan	Massab Umair, Aamer Ikram, Muhammad Salman, Zaira Rehman, Muhammad Ammar, Syed Adnan Haider, Nazish Badar, Qasim Malik, Romena Qazi	https://www.gisaid.org/	?	?	2022-06-06	?
411	hCoV-19/Pakistan/IDRL-AKU-KHI-42613-S84/2022	betacoronavirus	EPI_ISL_11262659	?	2022-02-11	Asia	Pakistan	Karachi	sindh		Asia	Pakistan	Karachi	genome	29758	Human	33	Female	?	BA.2	GRA	Clinical Lab, Aga Khan University Hospital	Infectious Diseases Research Laboratory, Department of Pediatrics and Child Health	Furqan Kabir, Imran Nisar, Waqasuddin Khan, Fatima Aziz, Samiah Kanwar, Sehrish Munir, Adil Kalam, Asghar Nasir, Syed Ali Raza Shah Bukhari, Zahra Hasan, Fyezah Jehan	https://www.gisaid.org/	?	?	2022-03-22	?
412	hCoV-19/Pakistan/NIH-B35-S8/2022	betacoronavirus	EPI_ISL_9651659	?	2022-02-02	Asia	Pakistan	Islamabad	ICT		Asia	Pakistan	Islamabad	genome	29764	Human	unknown	Male	?	BA.2	GRA	Department of Virology	Department of Virology	Massab Umair, Aamer Ikram, Muhammad Salman, Zaira Rehman, Muhammad Ammar, Syed Adnan Haider, Nazish Badar, Abdul Ahad, Hamza Ahmed Mirza	https://www.gisaid.org/	?	?	2022-02-08	?
413	hCoV-19/Pakistan/IDRL-AKU-KHI-38234-S22/2022	betacoronavirus	EPI_ISL_11262702	?	2022-02-03	Asia	Pakistan	Karachi	sindh		Asia	Pakistan	Karachi	genome	29746	Human	69	Female	?	BA.1	GRA	Clinical Lab, Aga Khan University Hospital	Infectious Diseases Research Laboratory, Department of Pediatrics and Child Health	Waqasuddin Khan, Imran Nisar, Furqan Kabir, Fatima Aziz, Samiah Kanwar, Sehrish Munir, Adil Kalam, Asghar Nasir, Syed Ali Raza Shah Bukhari, Zahra Hasan, Fyezah Jehan	https://www.gisaid.org/	?	?	2022-03-22	?
414	hCoV-19/Pakistan/IDRL-AKU-KHI-275010-S24/2021	betacoronavirus	EPI_ISL_8098460	?	2021-12-17	Asia	Pakistan	Karachi	sindh		Asia	Pakistan	Karachi	genome	29746	Human	49	Female	?	BA.1.15.1	GRA	Clinical Lab, Aga Khan University Hospital	Infectious Diseases Research Laboratory, Department of Pediatrics and Child Health	Muhammad Imran Nisar, Waqasuddin Khan, Furqan Kabir, Fatima Aziz, Adil Kalam, Sahrish Muneer, Samiah Kanwar, Zahra Hasan, Fyezah Jehan	https://www.gisaid.org/	?	?	2021-12-27	?
415	hCoV-19/Pakistan/NIH-B55-GOV-S13/2022	betacoronavirus	EPI_ISL_13302861	?	2022-06-07	Asia	Pakistan	Islamabad	ICT		Asia	Pakistan	Islamabad	genome	29783	Human	31	Male	?	BA.2	GRA	Department of Virology, National Institute of Health, Islamabad, Pakistan	Department of Virology, National Institute of Health, Islamabad, Pakistan	Massab Umair, Aamer Ikram, Muhammad Salman, Zaira Rehman, Muhammad Ammar, Syed Adnan Haider, Nazish Badar, Qasim Malik	https://www.gisaid.org/	?	?	2022-06-15	?
416	hCoV-19/Pakistan/NIH-B35-S11/2022	betacoronavirus	EPI_ISL_9651662	?	2022-02-02	Asia	Pakistan	Islamabad	ICT		Asia	Pakistan	Islamabad	genome	29796	Human	27	Male	?	BA.2	GRA	Department of Virology	Department of Virology	Massab Umair, Aamer Ikram, Muhammad Salman, Zaira Rehman, Muhammad Ammar, Syed Adnan Haider, Nazish Badar, Abdul Ahad, Hamza Ahmed Mirza	https://www.gisaid.org/	?	?	2022-02-08	?
417	hCoV-19/Pakistan/NIH-B55-GOV-S15/2022	betacoronavirus	EPI_ISL_13302863	?	2022-06-07	Asia	Pakistan	Islamabad	ICT		Asia	Pakistan	Islamabad	genome	29761	Human	2	Male	?	BA.2	GRA	Department of Virology, National Institute of Health, Islamabad, Pakistan	Department of Virology, National Institute of Health, Islamabad, Pakistan	Massab Umair, Aamer Ikram, Muhammad Salman, Zaira Rehman, Muhammad Ammar, Syed Adnan Haider, Nazish Badar, Qasim Malik	https://www.gisaid.org/	?	?	2022-06-15	?
418	hCoV-19/Pakistan/B5-S11/2022	betacoronavirus	EPI_ISL_11725963	?	2022-01-28	Asia	Pakistan	Gilgit Baltistan	Gilgit Baltistan		Asia	Pakistan	Gilgit Baltistan	genome	29816	Human	45	Male	?	BA.1.1	GRA	COVID-19 PCR Laboratory PHQ Hospital	National Institute of Health Pakistan Virology	Nazish Badar, Aamer Ikram, Muhammad Salman, Massab Umair, Abdul Ahad, Hamza Ahmed Mirza, â€ŞPeter M. Thielen, Qasim Ali, Abdul Latif and Mumtaz Hassan (Funding support NIH Fogarty Training Grant, USA)	https://www.gisaid.org/	?	?	2022-04-04	?
419	hCoV-19/Pakistan/IDRL-AKU-KHI-42697-S81/2022	betacoronavirus	EPI_ISL_11262663	?	2022-02-11	Asia	Pakistan	Karachi	sindh		Asia	Pakistan	Karachi	genome	29761	Human	38	Male	?	BA.2	GRA	Clinical Lab, Aga Khan University Hospital	Infectious Diseases Research Laboratory, Department of Pediatrics and Child Health	Furqan Kabir, Imran Nisar, Waqasuddin Khan, Fatima Aziz, Samiah Kanwar, Sehrish Munir, Adil Kalam, Asghar Nasir, Syed Ali Raza Shah Bukhari, Zahra Hasan, Fyezah Jehan	https://www.gisaid.org/	?	?	2022-03-22	?
420	hCoV-19/Pakistan/NIH-B36-S6/2022	betacoronavirus	EPI_ISL_10314963	?	2022-01-19	Asia	Pakistan	AJK	AJK		Asia	Pakistan	AJK	genome	29783	Human	49	Male	?	BA.2	GRA	Department of Virology	Department of Virology	Massab Umair, Aamer Ikram, Muhammad Salman, Zaira Rehman, Muhammad Ammar, Syed Adnan Haider, Nazish Badar, Abdul Ahad, Hamza Ahmed Mirza, Samuel Sims and Katherine Edington	https://www.gisaid.org/	?	?	2022-02-24	?
421	hCoV-19/Pakistan/NIH-B50-GOV-S15/2022	betacoronavirus	EPI_ISL_13110264	?	2022-04-05	Asia	Pakistan	Lahore	punjab		Asia	Pakistan	Lahore	genome	29803	Human	67	Male	?	BA.2	GRA	Shaukat KhanumÂ Memorial Cancer Hospital and Research Centres, Lahore, Pakistan	Department of Virology, National Institute of Health, Islamabad, Pakistan	Massab Umair, Aamer Ikram, Muhammad Salman, Zaira Rehman, Muhammad Ammar, Syed Adnan Haider, Nazish Badar, Qasim Malik, Romena Qazi	https://www.gisaid.org/	?	?	2022-06-06	?
422	hCoV-19/Pakistan/IDRL-AKU-KHI-42722-S85/2022	betacoronavirus	EPI_ISL_11262664	?	2022-02-11	Asia	Pakistan	Karachi	sindh		Asia	Pakistan	Karachi	genome	29773	Human	80	Female	?	BA.1	GRA	Clinical Lab, Aga Khan University Hospital	Infectious Diseases Research Laboratory, Department of Pediatrics and Child Health	Furqan Kabir, Imran Nisar, Waqasuddin Khan, Fatima Aziz, Samiah Kanwar, Sehrish Munir, Adil Kalam, Asghar Nasir, Syed Ali Raza Shah Bukhari, Zahra Hasan, Fyezah Jehan	https://www.gisaid.org/	?	?	2022-03-22	?
423	hCoV-19/Pakistan/NIH-B48-GOV-S5/2022	betacoronavirus	EPI_ISL_12705026	?	2022-04-29	Asia	Pakistan	Islamabad	ICT		Asia	Pakistan	Islamabad	genome	29768	Human	49	Female	?	BA.2.56	GRA	Department of Virology, National Institute of Health, Islamabad, Pakistan	Department of Virology, National Institute of Health, Islamabad, Pakistan	Massab Umair, Aamer Ikram, Muhammad Salman, Zaira Rehman, Muhammad Ammar, Syed Adnan Haider, Nazish Badar, Abdul Ahad, and Hamza Ahmed Mirza	https://www.gisaid.org/	?	?	2022-05-16	?
424	hCoV-19/Pakistan/B5-S4/2022	betacoronavirus	EPI_ISL_11732465	?	2022-02-09	Asia	Pakistan	Muslimbagh	Balochistan		Asia	Pakistan	Muslimbagh	genome	29833	Human	75	Male	?	BA.1.1	GRA	Fatima Jinnah General & Chest Hospital Quetta	National Institute of Health Pakistan Virology	Nazish Badar, Aamer Ikram, Muhammad Salman, Massab Umair, Abdul Ahad, Hamza Ahmed Mirza, Peter M. Thielen, Qasim Ali, Nasir Sheikh, Malala Panezai, Farah Sabeen, Momina butt (Funding support NIH Fogarty Training Grant, USA)	https://www.gisaid.org/	?	?	2022-04-04	?
425	hCoV-19/Pakistan/IDRL-AKU-KHI-42733-S82/2022	betacoronavirus	EPI_ISL_11262665	?	2022-02-11	Asia	Pakistan	Karachi	sindh		Asia	Pakistan	Karachi	genome	29773	Human	29	Male	?	BA.1.1	GRA	Clinical Lab, Aga Khan University Hospital	Infectious Diseases Research Laboratory, Department of Pediatrics and Child Health	Furqan Kabir, Imran Nisar, Waqasuddin Khan, Fatima Aziz, Samiah Kanwar, Sehrish Munir, Adil Kalam, Asghar Nasir, Syed Ali Raza Shah Bukhari, Zahra Hasan, Fyezah Jehan	https://www.gisaid.org/	?	?	2022-03-22	?
426	hCoV-19/Pakistan/NIH-B36-S8/2022	betacoronavirus	EPI_ISL_10314965	?	2022-02-09	Asia	Pakistan	Islamabad	ICT		Asia	Pakistan	Islamabad	genome	29727	Human	53	Male	?	BA.2	GRA	Department of Virology	Department of Virology	Massab Umair, Aamer Ikram, Muhammad Salman, Zaira Rehman, Muhammad Ammar, Syed Adnan Haider, Nazish Badar, Abdul Ahad, Hamza Ahmed Mirza, Samuel Sims and Katherine Edington	https://www.gisaid.org/	?	?	2022-02-24	?
427	hCoV-19/Pakistan/B5-S5/2022	betacoronavirus	EPI_ISL_11732466	?	2022-02-06	Asia	Pakistan	Pishin	Balochistan		Asia	Pakistan	Pishin	genome	29850	Human	80	Male	?	BA.2	GRA	Fatima Jinnah General & Chest Hospital Quetta	National Institute of Health Pakistan Virology	Nazish Badar, Aamer Ikram, Muhammad Salman, Massab Umair, Abdul Ahad, Hamza Ahmed Mirza, Peter M. Thielen, Qasim Ali, Nasir Sheikh, Malala Panezai, Farah Sabeen, Momina butt (Funding support NIH Fogarty Training Grant, USA)	https://www.gisaid.org/	?	?	2022-04-04	?
428	hCoV-19/Pakistan/NIH-B37-S1/2022	betacoronavirus	EPI_ISL_11114666	?	2022-02-21	Asia	Pakistan	Peshawar	kpk		Asia	Pakistan	Peshawar	genome	29825	Human	unknown	Male	?	BA.2	GRA	Public Health Reference Lab, Khyber Medical University (PHRL-KP)	Department of Virology	Massab Umair, Aamer Ikram, Muhammad Salman, Zaira Rehman, Muhammad Ammar, Syed Adnan Haider, Nazish Badar, Abdul Ahad, Hamza Ahmed Mirza, Muhammad Zakria, Asif Ali, Yasar Mehmood Yousafzai, Ishaq Khan, Sami Siraj, Samuel Sims and Katherine Edington	https://www.gisaid.org/	?	?	2022-03-17	?
429	hCoV-19/Pakistan/IDRL-AKU-KHI-42826-S90/2022	betacoronavirus	EPI_ISL_11262666	?	2022-02-12	Asia	Pakistan	Karachi	sindh		Asia	Pakistan	Karachi	genome	29758	Human	20	Male	?	BA.2	GRA	Clinical Lab, Aga Khan University Hospital	Infectious Diseases Research Laboratory, Department of Pediatrics and Child Health	Furqan Kabir, Imran Nisar, Waqasuddin Khan, Fatima Aziz, Samiah Kanwar, Sehrish Munir, Adil Kalam, Asghar Nasir, Syed Ali Raza Shah Bukhari, Zahra Hasan, Fyezah Jehan	https://www.gisaid.org/	?	?	2022-03-22	?
430	hCoV-19/Pakistan/NIH-B35-S15/2022	betacoronavirus	EPI_ISL_9651666	?	2022-02-02	Asia	Pakistan	Islamabad	ICT		Asia	Pakistan	Islamabad	genome	29814	Human	22	Female	?	BA.1.1	GRA	Department of Virology	Department of Virology	Massab Umair, Aamer Ikram, Muhammad Salman, Zaira Rehman, Muhammad Ammar, Syed Adnan Haider, Nazish Badar, Abdul Ahad, Hamza Ahmed Mirza	https://www.gisaid.org/	?	?	2022-02-08	?
431	hCoV-19/Pakistan/NIH-B36-S9/2022	betacoronavirus	EPI_ISL_10314966	?	2022-02-09	Asia	Pakistan	Islamabad	ICT		Asia	Pakistan	Islamabad	genome	29728	Human	75	Male	?	BA.2	GRA	Department of Virology	Department of Virology	Massab Umair, Aamer Ikram, Muhammad Salman, Zaira Rehman, Muhammad Ammar, Syed Adnan Haider, Nazish Badar, Abdul Ahad, Hamza Ahmed Mirza, Samuel Sims and Katherine Edington	https://www.gisaid.org/	?	?	2022-02-24	?
432	hCoV-19/Pakistan/NIH-B37-S2/2022	betacoronavirus	EPI_ISL_11114667	?	2022-02-21	Asia	Pakistan	Peshawar	kpk		Asia	Pakistan	Peshawar	genome	29825	Human	unknown	Male	?	BA.2	GRA	Public Health Reference Lab, Khyber Medical University (PHRL-KP)	Department of Virology	Massab Umair, Aamer Ikram, Muhammad Salman, Zaira Rehman, Muhammad Ammar, Syed Adnan Haider, Nazish Badar, Abdul Ahad, Hamza Ahmed Mirza, Muhammad Zakria, Asif Ali, Yasar Mehmood Yousafzai, Ishaq Khan, Sami Siraj, Samuel Sims and Katherine Edington	https://www.gisaid.org/	?	?	2022-03-17	?
433	hCoV-19/Pakistan/NIH-B36-S10/2022	betacoronavirus	EPI_ISL_10314967	?	2022-02-09	Asia	Pakistan	Islamabad	ICT		Asia	Pakistan	Islamabad	genome	29740	Human	unknown	Female	?	BA.2	GRA	Department of Virology	Department of Virology	Massab Umair, Aamer Ikram, Muhammad Salman, Zaira Rehman, Muhammad Ammar, Syed Adnan Haider, Nazish Badar, Abdul Ahad, Hamza Ahmed Mirza, Samuel Sims and Katherine Edington	https://www.gisaid.org/	?	?	2022-02-24	?
434	hCoV-19/Pakistan/NIH-B36-S11/2022	betacoronavirus	EPI_ISL_10314968	?	2022-02-09	Asia	Pakistan	Islamabad	ICT		Asia	Pakistan	Islamabad	genome	29729	Human	unknown	Male	?	BA.2	GRA	Department of Virology	Department of Virology	Massab Umair, Aamer Ikram, Muhammad Salman, Zaira Rehman, Muhammad Ammar, Syed Adnan Haider, Nazish Badar, Abdul Ahad, Hamza Ahmed Mirza, Samuel Sims and Katherine Edington	https://www.gisaid.org/	?	?	2022-02-24	?
435	hCoV-19/Pakistan/NIH-B37-S6/2022	betacoronavirus	EPI_ISL_11114669	?	2022-02-21	Asia	Pakistan	Peshawar	kpk		Asia	Pakistan	Peshawar	genome	29848	Human	unknown	Male	?	BA.1.1	GRA	Public Health Reference Lab, Khyber Medical University (PHRL-KP)	Department of Virology	Massab Umair, Aamer Ikram, Muhammad Salman, Zaira Rehman, Muhammad Ammar, Syed Adnan Haider, Nazish Badar, Abdul Ahad, Hamza Ahmed Mirza, Muhammad Zakria, Asif Ali, Yasar Mehmood Yousafzai, Ishaq Khan, Sami Siraj, Samuel Sims and Katherine Edington	https://www.gisaid.org/	?	?	2022-03-17	?
436	hCoV-19/Pakistan/NIH-B46-S1/2022	betacoronavirus	EPI_ISL_12289170	?	2022-03-04	Asia	Pakistan	Gilgit	Gilgit Baltistan		Asia	Pakistan	Gilgit	genome	29826	Human	39	Female	?	BA.2.65	GRA	COVID-19 PCR Laboratory PHQ Hospital, Gilgit-Baltistan	Department of Virology, National Institute of Health, Islamabad, Pakistan	Massab Umair, Aamer Ikram, Muhammad Salman, Zaira Rehman, Muhammad Ammar, Syed Adnan Haider, Nazish Badar, Qasim Ali, Abdul Latif, Mumtaz Hassan, Muzammil Hassan, Minhas Alam, Mudassir Hassan, Samuel Sims and Katherine Edington	https://www.gisaid.org/	?	?	2022-04-26	?
437	hCoV-19/Pakistan/IDRL-AKU-KHI-43366-S94/2022	betacoronavirus	EPI_ISL_11262670	?	2022-02-13	Asia	Pakistan	Karachi	sindh		Asia	Pakistan	Karachi	genome	29759	Human	57	Male	?	BA.2	GRA	Clinical Lab, Aga Khan University Hospital	Infectious Diseases Research Laboratory, Department of Pediatrics and Child Health	Furqan Kabir, Waqasuddin Khan, Imran Nisar, Fatima Aziz, Samiah Kanwar, Sehrish Munir, Adil Kalam, Asghar Nasir, Syed Ali Raza Shah Bukhari, Zahra Hasan, Fyezah Jehan	https://www.gisaid.org/	?	?	2022-03-22	?
438	hCoV-19/Pakistan/NIH-B37-S8/2022	betacoronavirus	EPI_ISL_11114671	?	2022-01-27	Asia	Pakistan	Azad Jammu and Kashmir	AJK		Asia	Pakistan	Azad Jammu and Kashmir	genome	29852	Human	32	Male	?	BA.1.1	GRA	PCR Laboratory, Divisional Head Quarters Teaching Hospital	Department of Virology	Massab Umair, Aamer Ikram, Muhammad Salman, Zaira Rehman, Muhammad Ammar, Syed Adnan Haider, Nazish Badar, Abdul Ahad, Hamza Ahmed Mirza, Shahjahan Tabussam, Samuel Sims and Katherine Edington	https://www.gisaid.org/	?	?	2022-03-17	?
439	hCoV-19/Pakistan/IDRL-AKU-KHI-43868-S98/2022	betacoronavirus	EPI_ISL_11262671	?	2022-02-14	Asia	Pakistan	Karachi	sindh		Asia	Pakistan	Karachi	genome	29758	Human	39	Female	?	BA.2	GRA	Clinical Lab, Aga Khan University Hospital	Infectious Diseases Research Laboratory, Department of Pediatrics and Child Health	Furqan Kabir, Waqasuddin Khan, Imran Nisar, Fatima Aziz, Samiah Kanwar, Sehrish Munir, Adil Kalam, Asghar Nasir, Syed Ali Raza Shah Bukhari, Zahra Hasan, Fyezah Jehan	https://www.gisaid.org/	?	?	2022-03-22	?
440	hCoV-19/Pakistan/NIH-B37-S9/2022	betacoronavirus	EPI_ISL_11114672	?	2022-01-27	Asia	Pakistan	Azad Jammu and Kashmir	AJK		Asia	Pakistan	Azad Jammu and Kashmir	genome	29825	Human	51	Male	?	BA.2	GRA	PCR Laboratory, Divisional Head Quarters Teaching Hospital	Department of Virology	Massab Umair, Aamer Ikram, Muhammad Salman, Zaira Rehman, Muhammad Ammar, Syed Adnan Haider, Nazish Badar, Abdul Ahad, Hamza Ahmed Mirza, Shahjahan Tabussam, Samuel Sims and Katherine Edington	https://www.gisaid.org/	?	?	2022-03-17	?
441	hCoV-19/Pakistan/IDRL-AKU-KHI-43873-S99/2022	betacoronavirus	EPI_ISL_11262672	?	2022-02-14	Asia	Pakistan	Karachi	sindh		Asia	Pakistan	Karachi	genome	29759	Human	35	Male	?	BA.2	GRA	Clinical Lab, Aga Khan University Hospital	Infectious Diseases Research Laboratory, Department of Pediatrics and Child Health	Furqan Kabir, Waqasuddin Khan, Imran Nisar, Fatima Aziz, Samiah Kanwar, Sehrish Munir, Adil Kalam, Asghar Nasir, Syed Ali Raza Shah Bukhari, Zahra Hasan, Fyezah Jehan	https://www.gisaid.org/	?	?	2022-03-22	?
442	hCoV-19/Pakistan/NIH-B37-S10/2022	betacoronavirus	EPI_ISL_11114673	?	2022-01-27	Asia	Pakistan	Azad Jammu and Kashmir	AJK		Asia	Pakistan	Azad Jammu and Kashmir	genome	29848	Human	49	Male	?	BA.1	GRA	PCR Laboratory, Divisional Head Quarters Teaching Hospital	Department of Virology	Massab Umair, Aamer Ikram, Muhammad Salman, Zaira Rehman, Muhammad Ammar, Syed Adnan Haider, Nazish Badar, Abdul Ahad, Hamza Ahmed Mirza, Shahjahan Tabussam, Samuel Sims and Katherine Edington	https://www.gisaid.org/	?	?	2022-03-17	?
443	hCoV-19/Pakistan/NIH-B46-S5/2022	betacoronavirus	EPI_ISL_12289173	?	2022-03-03	Asia	Pakistan	Gilgit	Gilgit Baltistan		Asia	Pakistan	Gilgit	genome	29825	Human	43	Male	?	BA.2.65	GRA	COVID-19 PCR Laboratory PHQ Hospital, Gilgit-Baltistan	Department of Virology, National Institute of Health, Islamabad, Pakistan	Massab Umair, Aamer Ikram, Muhammad Salman, Zaira Rehman, Muhammad Ammar, Syed Adnan Haider, Nazish Badar, Qasim Ali, Abdul Latif, Mumtaz Hassan, Muzammil Hassan, Minhas Alam, Mudassir Hassan, Samuel Sims and Katherine Edington	https://www.gisaid.org/	?	?	2022-04-26	?
444	hCoV-19/Pakistan/B5-S2/2022	betacoronavirus	EPI_ISL_11732374	?	2022-02-10	Asia	Pakistan	Killa Saifullah	Balochistan		Asia	Pakistan	Killa Saifullah	genome	29784	Human	50	Male	?	BA.2	GRA	Fatima Jinnah General & Chest Hospital Quetta	National Institute of Health Pakistan Virology	Nazish Badar, Aamer Ikram, Muhammad Salman, Massab Umair, Abdul Ahad, Hamza Ahmed Mirza, Peter M. Thielen, Qasim Ali, Nasir Sheikh, Malala Panezai, Farah Sabeen, Momina butt (Funding support NIH Fogarty Training Grant, USA)	https://www.gisaid.org/	?	?	2022-04-04	?
445	hCoV-19/Pakistan/NIH-B37-S11/2022	betacoronavirus	EPI_ISL_11114674	?	2022-01-30	Asia	Pakistan	Azad Jammu and Kashmir	AJK		Asia	Pakistan	Azad Jammu and Kashmir	genome	29825	Human	30	Female	?	BA.2	GRA	PCR Laboratory, Divisional Head Quarters Teaching Hospital	Department of Virology	Massab Umair, Aamer Ikram, Muhammad Salman, Zaira Rehman, Muhammad Ammar, Syed Adnan Haider, Nazish Badar, Abdul Ahad, Hamza Ahmed Mirza, Shahjahan Tabussam, Samuel Sims and Katherine Edington	https://www.gisaid.org/	?	?	2022-03-17	?
446	hCoV-19/Pakistan/IDRL-AKU-KHI-43943-S97/2022	betacoronavirus	EPI_ISL_11262674	?	2022-02-14	Asia	Pakistan	Karachi	sindh		Asia	Pakistan	Karachi	genome	29759	Human	41	Male	?	BA.2	GRA	Clinical Lab, Aga Khan University Hospital	Infectious Diseases Research Laboratory, Department of Pediatrics and Child Health	Furqan Kabir, Waqasuddin Khan, Imran Nisar, Fatima Aziz, Samiah Kanwar, Sehrish Munir, Adil Kalam, Asghar Nasir, Syed Ali Raza Shah Bukhari, Zahra Hasan, Fyezah Jehan	https://www.gisaid.org/	?	?	2022-03-22	?
447	hCoV-19/Pakistan/NIH-B36-S18/2022	betacoronavirus	EPI_ISL_10314974	?	2022-02-10	Asia	Pakistan	Islamabad	ICT		Asia	Pakistan	Islamabad	genome	29783	Human	57	Male	?	BA.2	GRA	Department of Virology	Department of Virology	Massab Umair, Aamer Ikram, Muhammad Salman, Zaira Rehman, Muhammad Ammar, Syed Adnan Haider, Nazish Badar, Abdul Ahad, Hamza Ahmed Mirza, Samuel Sims and Katherine Edington	https://www.gisaid.org/	?	?	2022-02-24	?
448	hCoV-19/Pakistan/NIH-B37-S12/2022	betacoronavirus	EPI_ISL_11114675	?	2022-01-29	Asia	Pakistan	Azad Jammu and Kashmir	AJK		Asia	Pakistan	Azad Jammu and Kashmir	genome	29825	Human	47	Female	?	BA.2	GRA	PCR Laboratory, Divisional Head Quarters Teaching Hospital	Department of Virology	Massab Umair, Aamer Ikram, Muhammad Salman, Zaira Rehman, Muhammad Ammar, Syed Adnan Haider, Nazish Badar, Abdul Ahad, Hamza Ahmed Mirza, Shahjahan Tabussam, Samuel Sims and Katherine Edington	https://www.gisaid.org/	?	?	2022-03-17	?
449	hCoV-19/Pakistan/NIH-B36-S19/2022	betacoronavirus	EPI_ISL_10314975	?	2022-02-12	Asia	Pakistan	Islamabad	ICT		Asia	Pakistan	Islamabad	genome	29805	Human	32	Male	?	BA.1.1	GRA	Department of Virology	Department of Virology	Massab Umair, Aamer Ikram, Muhammad Salman, Zaira Rehman, Muhammad Ammar, Syed Adnan Haider, Nazish Badar, Abdul Ahad, Hamza Ahmed Mirza, Samuel Sims and Katherine Edington	https://www.gisaid.org/	?	?	2022-02-24	?
450	hCoV-19/Pakistan/IDRL-AKU-KHI-276353-S5/2021	betacoronavirus	EPI_ISL_11262676	?	2021-12-20	Asia	Pakistan	Karachi	sindh		Asia	Pakistan	Karachi	genome	29451	Human	34	Female	?	BA.1.1	GRA	Clinical Lab, Aga Khan University Hospital	Infectious Diseases Research Laboratory, Department of Pediatrics and Child Health	Furqan Kabir, Waqasuddin Khan, Imran Nisar, Fatima Aziz, Samiah Kanwar, Sehrish Munir, Adil Kalam, Asghar Nasir, Syed Ali Raza Shah Bukhari, Zahra Hasan, Fyezah Jehan	https://www.gisaid.org/	?	?	2022-03-22	?
451	hCoV-19/Pakistan/NIH-B37-S15/2022	betacoronavirus	EPI_ISL_11114678	?	2022-01-29	Asia	Pakistan	Azad Jammu and Kashmir	AJK		Asia	Pakistan	Azad Jammu and Kashmir	genome	29825	Human	38	Male	?	BA.2	GRA	PCR Laboratory, Divisional Head Quarters Teaching Hospital	Department of Virology	Massab Umair, Aamer Ikram, Muhammad Salman, Zaira Rehman, Muhammad Ammar, Syed Adnan Haider, Nazish Badar, Abdul Ahad, Hamza Ahmed Mirza, Shahjahan Tabussam, Samuel Sims and Katherine Edington	https://www.gisaid.org/	?	?	2022-03-17	?
452	hCoV-19/Pakistan/NIH-B29-S5/2021	betacoronavirus	EPI_ISL_7542804	?	2021-12-07	Asia	Pakistan	Islamabad	ICT		Asia	Pakistan	Islamabad	genome	29781	Human	unknown	Male	?	B	S	Department of Virology	Department of Virology	Massab Umair, Aamer Ikram, Muhammad Salman, Zaira Rehman, Muhammad Ammar, Syed Adnan Haider	https://www.gisaid.org/	?	?	2021-12-11	?
453	hCoV-19/Pakistan/NIH-B37-S16/2022	betacoronavirus	EPI_ISL_11114679	?	2022-01-30	Asia	Pakistan	Azad Jammu and Kashmir	AJK		Asia	Pakistan	Azad Jammu and Kashmir	genome	29849	Human	20	Male	?	BA.1.1	GRA	PCR Laboratory, Divisional Head Quarters Teaching Hospital	Department of Virology	Massab Umair, Aamer Ikram, Muhammad Salman, Zaira Rehman, Muhammad Ammar, Syed Adnan Haider, Nazish Badar, Abdul Ahad, Hamza Ahmed Mirza, Shahjahan Tabussam, Samuel Sims and Katherine Edington	https://www.gisaid.org/	?	?	2022-03-17	?
454	hCoV-19/Pakistan/IDRL-AKU-KHI-18065-S3/2022	betacoronavirus	EPI_ISL_11262679	?	2022-01-16	Asia	Pakistan	Karachi	sindh		Asia	Pakistan	Karachi	genome	29742	Human	11 months	Female	?	BA.1.1	GRA	Clinical Lab, Aga Khan University Hospital	Infectious Diseases Research Laboratory, Department of Pediatrics and Child Health	Imran Nisar, Waqasuddin Khan, Furqan Kabir, Fatima Aziz, Samiah Kanwar, Sehrish Munir, Adil Kalam, Asghar Nasir, Syed Ali Raza Shah Bukhari, Zahra Hasan, Fyezah Jehan	https://www.gisaid.org/	?	?	2022-03-22	?
455	hCoV-19/Pakistan/NIH-B37-S17/2022	betacoronavirus	EPI_ISL_11114680	?	2022-01-30	Asia	Pakistan	Azad Jammu and Kashmir	AJK		Asia	Pakistan	Azad Jammu and Kashmir	genome	29854	Human	14	Male	?	BA.1	GRA	PCR Laboratory, Divisional Head Quarters Teaching Hospital	Department of Virology	Massab Umair, Aamer Ikram, Muhammad Salman, Zaira Rehman, Muhammad Ammar, Syed Adnan Haider, Nazish Badar, Abdul Ahad, Hamza Ahmed Mirza, Shahjahan Tabussam, Samuel Sims and Katherine Edington	https://www.gisaid.org/	?	?	2022-03-17	?
456	hCoV-19/Pakistan/NIH-B46-S13/2022	betacoronavirus	EPI_ISL_12289180	?	2022-03-08	Asia	Pakistan	Gilgit	Gilgit Baltistan		Asia	Pakistan	Gilgit	genome	29825	Human	38	Female	?	BA.2	GRA	COVID-19 PCR Laboratory PHQ Hospital, Gilgit-Baltistan	Department of Virology, National Institute of Health, Islamabad, Pakistan	Massab Umair, Aamer Ikram, Muhammad Salman, Zaira Rehman, Muhammad Ammar, Syed Adnan Haider, Nazish Badar, Qasim Ali, Abdul Latif, Mumtaz Hassan, Muzammil Hassan, Minhas Alam, Mudassir Hassan, Samuel Sims and Katherine Edington	https://www.gisaid.org/	?	?	2022-04-26	?
457	hCoV-19/Pakistan/NIH-B37-S18/2022	betacoronavirus	EPI_ISL_11114681	?	2022-01-29	Asia	Pakistan	Azad Jammu and Kashmir	AJK		Asia	Pakistan	Azad Jammu and Kashmir	genome	29848	Human	34	Male	?	BA.1	GRA	PCR Laboratory, Divisional Head Quarters Teaching Hospital	Department of Virology	Massab Umair, Aamer Ikram, Muhammad Salman, Zaira Rehman, Muhammad Ammar, Syed Adnan Haider, Nazish Badar, Abdul Ahad, Hamza Ahmed Mirza, Shahjahan Tabussam, Samuel Sims and Katherine Edington	https://www.gisaid.org/	?	?	2022-03-17	?
458	hCoV-19/Pakistan/NIH-B46-S14/2022	betacoronavirus	EPI_ISL_12289181	?	2022-02-08	Asia	Pakistan	Turbat	Balochistan		Asia	Pakistan	Turbat	genome	29811	Human	47	Female	?	BA.1	GRA	Public Health Laboratory Kech, Turbat, Balochistan, Pakistan	Department of Virology, National Institute of Health, Islamabad, Pakistan	Massab Umair, Aamer Ikram, Muhammad Salman, Zaira Rehman, Muhammad Ammar, Syed Adnan Haider, Nazish Badar, Abdul Ahad, Hamza Ahmed Mirza, Emir Talundzic, Shannon Whitmer, Joel Montgomery, Justin Lee and John Klena	https://www.gisaid.org/	?	?	2022-04-26	?
459	hCoV-19/Pakistan/NIH-B37-S19/2022	betacoronavirus	EPI_ISL_11114682	?	2022-01-31	Asia	Pakistan	Azad Jammu and Kashmir	AJK		Asia	Pakistan	Azad Jammu and Kashmir	genome	29848	Human	75	Male	?	BA.1	GRA	PCR Laboratory, Divisional Head Quarters Teaching Hospital	Department of Virology	Massab Umair, Aamer Ikram, Muhammad Salman, Zaira Rehman, Muhammad Ammar, Syed Adnan Haider, Nazish Badar, Abdul Ahad, Hamza Ahmed Mirza, Shahjahan Tabussam, Samuel Sims and Katherine Edington	https://www.gisaid.org/	?	?	2022-03-17	?
460	hCoV-19/Pakistan/NIH-B36-S3/2022	betacoronavirus	EPI_ISL_10314960	?	2022-01-18	Asia	Pakistan	AJK	AJK		Asia	Pakistan	AJK	genome	29729	Human	50	Male	?	BA.2	GRA	Department of Virology	Department of Virology	Massab Umair, Aamer Ikram, Muhammad Salman, Zaira Rehman, Muhammad Ammar, Syed Adnan Haider, Nazish Badar, Abdul Ahad, Hamza Ahmed Mirza, Samuel Sims and Katherine Edington	https://www.gisaid.org/	?	?	2022-02-24	?
461	hCoV-19/Pakistan/NIH-B49-GOV-S2/2022	betacoronavirus	EPI_ISL_12902383	?	2022-05-09	Asia	Pakistan	Rawalpindi	punjab		Asia	Pakistan	Rawalpindi	genome	29795	Human	47	Female	?	BA.2	GRA	Department of Virology, Armed Forces Institute of Pathology (AFIP), Rawalpindi, Pakistan	Department of Virology, National Institute of Health, Islamabad, Pakistan	Massab Umair, Aamer Ikram, Muhammad Salman, Zaira Rehman, Muhammad Ammar, Syed Adnan Haider, Nazish Badar, Qasim Malik, Eijaz Ghani, Saifullah Khan Niazi, and Noman Shakoor	https://www.gisaid.org/	?	?	2022-05-25	?
462	hCoV-19/Pakistan/8748629/2022	betacoronavirus	EPI_ISL_9270283	?	2022-01-09	Asia	Pakistan	Punjab	punjab	Lahore	Asia	Pakistan	Punjab	genome	29462	Human	74	Female	?	BA.1.15	GRA	Provincial Public Health Reference Lab, Punjab AIDS Control Program, Lahore	Provincial Public Health Reference Lab, Punjab AIDS Control Program, Lahore	Hasnain Javed, Hassan nawaz, Abida Bano, Warda Fatima, Laiba	https://www.gisaid.org/	?	?	2022-01-29	?
463	hCoV-19/Pakistan/NIH-B37-S7/2022	betacoronavirus	EPI_ISL_11114670	?	2022-02-21	Asia	Pakistan	Peshawar	kpk		Asia	Pakistan	Peshawar	genome	29848	Human	unknown	Male	?	BA.1.1	GRA	Public Health Reference Lab, Khyber Medical University (PHRL-KP)	Department of Virology	Massab Umair, Aamer Ikram, Muhammad Salman, Zaira Rehman, Muhammad Ammar, Syed Adnan Haider, Nazish Badar, Abdul Ahad, Hamza Ahmed Mirza, Muhammad Zakria, Asif Ali, Yasar Mehmood Yousafzai, Ishaq Khan, Sami Siraj, Samuel Sims and Katherine Edington	https://www.gisaid.org/	?	?	2022-03-17	?
464	hCoV-19/Pakistan/NIH-B33-S13/2022	betacoronavirus	EPI_ISL_8650055	?	2022-01-03	Asia	Pakistan	Islamabad	ICT		Asia	Pakistan	Islamabad	genome	29828	Human	51	Male	?	BA.1.17	GRA	Department of Virology	Department of Virology	Massab Umair, Aamer Ikram, Muhammad Salman, Zaira Rehman, Muhammad Ammar, Syed Adnan Haider, Nazish Badar, Abdul Ahad, Hamza Ahmed Mirza	https://www.gisaid.org/	?	?	2022-01-13	?
465	hCoV-19/Pakistan/NIH-B35-S1/2022	betacoronavirus	EPI_ISL_9651655	?	2022-02-01	Asia	Pakistan	Islamabad	ICT		Asia	Pakistan	Islamabad	genome	29764	Human	27	Female	?	BA.2	GRA	Department of Virology	Department of Virology	Massab Umair, Aamer Ikram, Muhammad Salman, Zaira Rehman, Muhammad Ammar, Syed Adnan Haider, Nazish Badar, Abdul Ahad, Hamza Ahmed Mirza	https://www.gisaid.org/	?	?	2022-02-08	?
466	hCoV-19/Pakistan/NIH-B36-S5/2022	betacoronavirus	EPI_ISL_10314962	?	2022-01-19	Asia	Pakistan	AJK	AJK		Asia	Pakistan	AJK	genome	29727	Human	16	Male	?	BA.2	GRA	Department of Virology	Department of Virology	Massab Umair, Aamer Ikram, Muhammad Salman, Zaira Rehman, Muhammad Ammar, Syed Adnan Haider, Nazish Badar, Abdul Ahad, Hamza Ahmed Mirza, Samuel Sims and Katherine Edington	https://www.gisaid.org/	?	?	2022-02-24	?
467	hCoV-19/Pakistan/NIH-B38-S16/2022	betacoronavirus	EPI_ISL_11114550	?	2022-02-02	Asia	Pakistan	Gilgit Baltistan	Gilgit Baltistan		Asia	Pakistan	Gilgit Baltistan	genome	29826	Human	unknown	unknown	?	BA.2	GRA	COVID-19 PCR Laboratory PHQ Hospital	Department of Virology	Massab Umair, Aamer Ikram, Muhammad Salman, Zaira Rehman, Muhammad Ammar, Syed Adnan Haider, Nazish Badar, Abdul Ahad, Hamza Ahmed Mirza, Abdul Latif, Mumtaz Hassan, Muzammil Hassan, Minhas Alam, Mudassir Hassan, Samuel Sims and Katherine Edington	https://www.gisaid.org/	?	?	2022-03-17	?
468	hCoV-19/Pakistan/NIH-B40-S20/2021	betacoronavirus	EPI_ISL_11696763	?	2021-12-20	Asia	Pakistan	Islamabad	ICT		Asia	Pakistan	Islamabad	genome	29787	Human	47	Male	?	BA.1.15.1	GRA	Department of Virology	Department of Virology	Massab Umair, Aamer Ikram, Muhammad Salman, Zaira Rehman, Muhammad Ammar, Syed Adnan Haider, Nazish Badar, Abdul Ahad and Hamza Ahmed Mirza	https://www.gisaid.org/	?	?	2022-04-02	?
469	hCoV-19/Pakistan/NIH-B40-S16/2021	betacoronavirus	EPI_ISL_11696760	?	2021-12-20	Asia	Pakistan	Islamabad	ICT		Asia	Pakistan	Islamabad	genome	29801	Human	45	Male	?	BA.1.15.1	GRA	Department of Virology	Department of Virology	Massab Umair, Aamer Ikram, Muhammad Salman, Zaira Rehman, Muhammad Ammar, Syed Adnan Haider, Nazish Badar, Abdul Ahad and Hamza Ahmed Mirza	https://www.gisaid.org/	?	?	2022-04-02	?
470	hCoV-19/Pakistan/NIH-B36-S17/2022	betacoronavirus	EPI_ISL_10314973	?	2022-02-10	Asia	Pakistan	Islamabad	ICT		Asia	Pakistan	Islamabad	genome	29782	Human	41	Male	?	BA.2	GRA	Department of Virology	Department of Virology	Massab Umair, Aamer Ikram, Muhammad Salman, Zaira Rehman, Muhammad Ammar, Syed Adnan Haider, Nazish Badar, Abdul Ahad, Hamza Ahmed Mirza, Samuel Sims and Katherine Edington	https://www.gisaid.org/	?	?	2022-02-24	?
471	hCoV-19/Pakistan/NIH-B36-S4/2022	betacoronavirus	EPI_ISL_10314961	?	2022-01-18	Asia	Pakistan	AJK	AJK		Asia	Pakistan	AJK	genome	29739	Human	22	Male	?	BA.2	GRA	Department of Virology	Department of Virology	Massab Umair, Aamer Ikram, Muhammad Salman, Zaira Rehman, Muhammad Ammar, Syed Adnan Haider, Nazish Badar, Abdul Ahad, Hamza Ahmed Mirza, Samuel Sims and Katherine Edington	https://www.gisaid.org/	?	?	2022-02-24	?
472	hCoV-19/Pakistan/NIH-B41-S17/2022	betacoronavirus	EPI_ISL_11811359	?	2022-03-29	Asia	Pakistan	Islamabad	ICT		Asia	Pakistan	Islamabad	genome	29763	Human	27	Female	?	BA.2	GRA	Department of Virology	Department of Virology	Massab Umair, Aamer Ikram, Muhammad Salman, Zaira Rehman, Muhammad Ammar, Syed Adnan Haider, Nazish Badar, Abdul Ahad, and Hamza Ahmed Mirza	https://www.gisaid.org/	?	?	2022-04-06	?
473	hCoV-19/Pakistan/NIH-B41-S13/2022	betacoronavirus	EPI_ISL_11811356	?	2022-03-26	Asia	Pakistan	Islamabad	ICT		Asia	Pakistan	Islamabad	genome	29801	Human	57	Female	?	BA.2	GRA	Department of Virology	Department of Virology	Massab Umair, Aamer Ikram, Muhammad Salman, Zaira Rehman, Muhammad Ammar, Syed Adnan Haider, Nazish Badar, Abdul Ahad, and Hamza Ahmed Mirza	https://www.gisaid.org/	?	?	2022-04-06	?
474	hCoV-19/Pakistan/NIH-B41-S10/2022	betacoronavirus	EPI_ISL_11811353	?	2022-03-26	Asia	Pakistan	Islamabad	ICT		Asia	Pakistan	Islamabad	genome	29768	Human	30	Female	?	BA.2	GRA	Department of Virology	Department of Virology	Massab Umair, Aamer Ikram, Muhammad Salman, Zaira Rehman, Muhammad Ammar, Syed Adnan Haider, Nazish Badar, Abdul Ahad, and Hamza Ahmed Mirza	https://www.gisaid.org/	?	?	2022-04-06	?
475	hCoV-19/Pakistan/NIH-B41-S7/2022	betacoronavirus	EPI_ISL_11811350	?	2022-03-21	Asia	Pakistan	Islamabad	ICT		Asia	Pakistan	Islamabad	genome	29806	Human	80	Male	?	BA.2	GRA	Department of Virology	Department of Virology	Massab Umair, Aamer Ikram, Muhammad Salman, Zaira Rehman, Muhammad Ammar, Syed Adnan Haider, Nazish Badar, Abdul Ahad, and Hamza Ahmed Mirza	https://www.gisaid.org/	?	?	2022-04-06	?
476	hCoV-19/Pakistan/NIH-B41-S14/2022	betacoronavirus	EPI_ISL_11811357	?	2022-03-26	Asia	Pakistan	Islamabad	ICT		Asia	Pakistan	Islamabad	genome	29805	Human	25	Male	?	BA.2	GRA	Department of Virology	Department of Virology	Massab Umair, Aamer Ikram, Muhammad Salman, Zaira Rehman, Muhammad Ammar, Syed Adnan Haider, Nazish Badar, Abdul Ahad, and Hamza Ahmed Mirza	https://www.gisaid.org/	?	?	2022-04-06	?
477	hCoV-19/Pakistan/NIH-B41-S11/2022	betacoronavirus	EPI_ISL_11811354	?	2022-03-17	Asia	Pakistan	Islamabad	ICT		Asia	Pakistan	Islamabad	genome	29796	Human	23	Male	?	BA.2	GRA	Department of Virology	Department of Virology	Massab Umair, Aamer Ikram, Muhammad Salman, Zaira Rehman, Muhammad Ammar, Syed Adnan Haider, Nazish Badar, Abdul Ahad, and Hamza Ahmed Mirza	https://www.gisaid.org/	?	?	2022-04-06	?
478	hCoV-19/Pakistan/AKU-JAN-RUN2-09/2022	betacoronavirus	EPI_ISL_10851674	?	2022-01-08	Asia	Pakistan		Sindh		Asia	Pakistan		genome	29736	Human	26	Male	?	BA.1.1	GRA	Department of Pathology and Laboratory Medicine, AKUH Laboratories, Karachi, Pakistan	Department of Pathology and Laboratory Medicine, AKUH Laboratories, Karachi, Pakistan	A.R. Bukhari, A. Nasir, A. Kanji, P.Thielen, Z. AzizUllah, J. Ashraf, R. Hasan, U.B. Aamir, Z. Hasan (Funding support NIH Fogarty Training Grant, USA; University Research Council Grant, AKU; WHO, Islamabad, Pakistan; Health Security Partners, USA)	https://www.gisaid.org/	?	?	2022-03-09	?
479	hCoV-19/Pakistan/NIH-B38-S20/2022	betacoronavirus	EPI_ISL_11114554	?	2022-02-01	Asia	Pakistan	Gilgit Baltistan	Gilgit Baltistan		Asia	Pakistan	Gilgit Baltistan	genome	29851	Human	unknown	unknown	?	BA.2	GRA	COVID-19 PCR Laboratory PHQ Hospital	Department of Virology	Massab Umair, Aamer Ikram, Muhammad Salman, Zaira Rehman, Muhammad Ammar, Syed Adnan Haider, Nazish Badar, Abdul Ahad, Hamza Ahmed Mirza, Abdul Latif, Mumtaz Hassan, Muzammil Hassan, Minhas Alam, Mudassir Hassan, Samuel Sims and Katherine Edington	https://www.gisaid.org/	?	?	2022-03-17	?
480	hCoV-19/Pakistan/NIH-B49-GOV-S3/2022	betacoronavirus	EPI_ISL_12902384	?	2022-05-09	Asia	Pakistan	Rawalpindi	punjab		Asia	Pakistan	Rawalpindi	genome	29764	Human	49	Female	?	BA.2	GRA	Department of Virology, Armed Forces Institute of Pathology (AFIP), Rawalpindi, Pakistan	Department of Virology, National Institute of Health, Islamabad, Pakistan	Massab Umair, Aamer Ikram, Muhammad Salman, Zaira Rehman, Muhammad Ammar, Syed Adnan Haider, Nazish Badar, Qasim Malik, Eijaz Ghani, Saifullah Khan Niazi, and Noman Shakoor	https://www.gisaid.org/	?	?	2022-05-25	?
481	hCoV-19/Pakistan/IDRL-AKU-KHI-44035-S101/2022	betacoronavirus	EPI_ISL_11262675	?	2022-02-14	Asia	Pakistan	Karachi	sindh		Asia	Pakistan	Karachi	genome	29759	Human	26	Female	?	BA.2	GRA	Clinical Lab, Aga Khan University Hospital	Infectious Diseases Research Laboratory, Department of Pediatrics and Child Health	Furqan Kabir, Waqasuddin Khan, Imran Nisar, Fatima Aziz, Samiah Kanwar, Sehrish Munir, Adil Kalam, Asghar Nasir, Syed Ali Raza Shah Bukhari, Zahra Hasan, Fyezah Jehan	https://www.gisaid.org/	?	?	2022-03-22	?
482	hCoV-19/Pakistan/IDRL-AKU-KHI-23268-S8/2022	betacoronavirus	EPI_ISL_11262684	?	2022-01-19	Asia	Pakistan	Karachi	sindh		Asia	Pakistan	Karachi	genome	29778	Human	28	Male	?	BA.1	GRA	Clinical Lab, Aga Khan University Hospital	Infectious Diseases Research Laboratory, Department of Pediatrics and Child Health	Imran Nisar, Waqasuddin Khan, Furqan Kabir, Fatima Aziz, Samiah Kanwar, Sehrish Munir, Adil Kalam, Asghar Nasir, Syed Ali Raza Shah Bukhari, Zahra Hasan, Fyezah Jehan	https://www.gisaid.org/	?	?	2022-03-22	?
483	hCoV-19/Pakistan/PPHRL-43/2022	betacoronavirus	EPI_ISL_11370184	?	2022-02-22	Asia	Pakistan	Punjab	punjab	Lahore	Asia	Pakistan	Punjab	genome	29727	Human	72	Male	?	BA.2	GRA	Provincial Public Health Reference Lab, Punjab AIDS Control Program, Lahore	Provincial Public Health Reference Lab, Punjab AIDS Control Program, Lahore	Hasnain Javed, Abida Bano, Fuzail Ahmad, Laiba, Warda Fatima	https://www.gisaid.org/	?	?	2022-03-25	?
484	hCoV-19/Pakistan/NIH-B70-S15/2022	betacoronavirus	EPI_ISL_14146175	?	2022-07-15	Asia	Pakistan	Islamabad	ICT		Asia	Pakistan	Islamabad	genome	29753	Human	43	Female	?	BA.5.2	GRA	Department of Virology, National Institute of Health, Islamabad, Pakistan	Department of Virology, National Institute of Health, Islamabad, Pakistan	Massab Umair, Aamer Ikram, Muhammad Salman, Zaira Rehman, Muhammad Ammar, Syed Adnan Haider, Nazish Badar, Qasim Malik	https://www.gisaid.org/	?	?	2022-07-29	?
485	hCoV-19/Pakistan/NIH-B70-S12/2022	betacoronavirus	EPI_ISL_14146172	?	2022-07-15	Asia	Pakistan	Islamabad	ICT		Asia	Pakistan	Islamabad	genome	29764	Human	32	Female	?	BA.5.2	GRA	Department of Virology, National Institute of Health, Islamabad, Pakistan	Department of Virology, National Institute of Health, Islamabad, Pakistan	Massab Umair, Aamer Ikram, Muhammad Salman, Zaira Rehman, Muhammad Ammar, Syed Adnan Haider, Nazish Badar, Qasim Malik	https://www.gisaid.org/	?	?	2022-07-29	?
486	hCoV-19/Pakistan/NIH-B70-S17/2022	betacoronavirus	EPI_ISL_14146177	?	2022-07-15	Asia	Pakistan	Islamabad	ICT		Asia	Pakistan	Islamabad	genome	29750	Human	42	Female	?	BA.5.2	GRA	Department of Virology, National Institute of Health, Islamabad, Pakistan	Department of Virology, National Institute of Health, Islamabad, Pakistan	Massab Umair, Aamer Ikram, Muhammad Salman, Zaira Rehman, Muhammad Ammar, Syed Adnan Haider, Nazish Badar, Qasim Malik	https://www.gisaid.org/	?	?	2022-07-29	?
487	hCoV-19/Pakistan/NIH-B70-S10/2022	betacoronavirus	EPI_ISL_14146170	?	2022-07-14	Asia	Pakistan	Islamabad	ICT		Asia	Pakistan	Islamabad	genome	29756	Human	78	Male	?	BA.5.2	GRA	Department of Virology, National Institute of Health, Islamabad, Pakistan	Department of Virology, National Institute of Health, Islamabad, Pakistan	Massab Umair, Aamer Ikram, Muhammad Salman, Zaira Rehman, Muhammad Ammar, Syed Adnan Haider, Nazish Badar, Qasim Malik	https://www.gisaid.org/	?	?	2022-07-29	?
488	hCoV-19/Pakistan/NIH-B70-S2/2022	betacoronavirus	EPI_ISL_14146162	?	2022-07-05	Asia	Pakistan	Mardan	kpk		Asia	Pakistan	Mardan	genome	29782	Human	22	Male	?	BA.5.2	GRA	Public Health Reference Lab, Khyber Medical University (PHRL-KP)	Department of Virology, National Institute of Health, Islamabad, Pakistan	Massab Umair, Aamer Ikram, Muhammad Salman, Zaira Rehman, Muhammad Ammar, Syed Adnan Haider, Nazish Badar, Qasim Malik, Muhammad Zakria, Asif Ali, Yasar Mehmood Yousafzai, Ishaq Khan, Sami Siraj	https://www.gisaid.org/	?	?	2022-07-29	?
489	hCoV-19/Pakistan/NIH-B70-S1/2022	betacoronavirus	EPI_ISL_14146161	?	2022-07-05	Asia	Pakistan	Peshawar	kpk		Asia	Pakistan	Peshawar	genome	29776	Human	35	Male	?	BA.5.2	GRA	Public Health Reference Lab, Khyber Medical University (PHRL-KP)	Department of Virology, National Institute of Health, Islamabad, Pakistan	Massab Umair, Aamer Ikram, Muhammad Salman, Zaira Rehman, Muhammad Ammar, Syed Adnan Haider, Nazish Badar, Qasim Malik, Muhammad Zakria, Asif Ali, Yasar Mehmood Yousafzai, Ishaq Khan, Sami Siraj	https://www.gisaid.org/	?	?	2022-07-29	?
490	hCoV-19/Pakistan/NIH-B70-S3/2022	betacoronavirus	EPI_ISL_14146163	?	2022-07-09	Asia	Pakistan	Malakand	kpk		Asia	Pakistan	Malakand	genome	29771	Human	22	Female	?	BA.5.2	GRA	Public Health Reference Lab, Khyber Medical University (PHRL-KP)	Department of Virology, National Institute of Health, Islamabad, Pakistan	Massab Umair, Aamer Ikram, Muhammad Salman, Zaira Rehman, Muhammad Ammar, Syed Adnan Haider, Nazish Badar, Qasim Malik, Muhammad Zakria, Asif Ali, Yasar Mehmood Yousafzai, Ishaq Khan, Sami Siraj	https://www.gisaid.org/	?	?	2022-07-29	?
491	hCoV-19/Pakistan/NIH-B70-S6/2022	betacoronavirus	EPI_ISL_14146166	?	2022-07-14	Asia	Pakistan	Islamabad	ICT		Asia	Pakistan	Islamabad	genome	29769	Human	26	Male	?	BA.5.2	GRA	Department of Virology, National Institute of Health, Islamabad, Pakistan	Department of Virology, National Institute of Health, Islamabad, Pakistan	Massab Umair, Aamer Ikram, Muhammad Salman, Zaira Rehman, Muhammad Ammar, Syed Adnan Haider, Nazish Badar, Qasim Malik	https://www.gisaid.org/	?	?	2022-07-29	?
492	hCoV-19/Pakistan/NIH-B70-S16/2022	betacoronavirus	EPI_ISL_14146176	?	2022-07-15	Asia	Pakistan	Islamabad	ICT		Asia	Pakistan	Islamabad	genome	29783	Human	17	Male	?	BA.5.2	GRA	Department of Virology, National Institute of Health, Islamabad, Pakistan	Department of Virology, National Institute of Health, Islamabad, Pakistan	Massab Umair, Aamer Ikram, Muhammad Salman, Zaira Rehman, Muhammad Ammar, Syed Adnan Haider, Nazish Badar, Qasim Malik	https://www.gisaid.org/	?	?	2022-07-29	?
493	hCoV-19/Pakistan/NIH-B70-S14/2022	betacoronavirus	EPI_ISL_14146174	?	2022-07-15	Asia	Pakistan	Islamabad	ICT		Asia	Pakistan	Islamabad	genome	29759	Human	19	Male	?	BA.5.2	GRA	Department of Virology, National Institute of Health, Islamabad, Pakistan	Department of Virology, National Institute of Health, Islamabad, Pakistan	Massab Umair, Aamer Ikram, Muhammad Salman, Zaira Rehman, Muhammad Ammar, Syed Adnan Haider, Nazish Badar, Qasim Malik	https://www.gisaid.org/	?	?	2022-07-29	?
494	hCoV-19/Pakistan/NIH-B70-S8/2022	betacoronavirus	EPI_ISL_14146168	?	2022-07-14	Asia	Pakistan	Islamabad	ICT		Asia	Pakistan	Islamabad	genome	29770	Human	40	Male	?	BA.5.2	GRA	Department of Virology, National Institute of Health, Islamabad, Pakistan	Department of Virology, National Institute of Health, Islamabad, Pakistan	Massab Umair, Aamer Ikram, Muhammad Salman, Zaira Rehman, Muhammad Ammar, Syed Adnan Haider, Nazish Badar, Qasim Malik	https://www.gisaid.org/	?	?	2022-07-29	?
495	hCoV-19/Pakistan/NIH-B69-S9/2022	betacoronavirus	EPI_ISL_14152142	?	2022-07-18	Asia	Pakistan	Rawalpindi	punjab		Asia	Pakistan	Rawalpindi	genome	29772	Human	44	Female	?	BA.5.2	GRA	Department of Virology, National Institute of Health, Islamabad, Pakistan	Department of Virology, National Institute of Health, Islamabad, Pakistan	Massab Umair, Aamer Ikram, Muhammad Salman, Zaira Rehman, Muhammad Ammar, Syed Adnan Haider, Nazish Badar, Qasim Malik	https://www.gisaid.org/	?	?	2022-07-29	?
496	hCoV-19/Pakistan/NIH-B69-S14/2022	betacoronavirus	EPI_ISL_14152147	?	2022-07-18	Asia	Pakistan	Islamabad	ICT		Asia	Pakistan	Islamabad	genome	29771	Human	26	Male	?	BA.5.2.1	GRA	Department of Virology, National Institute of Health, Islamabad, Pakistan	Department of Virology, National Institute of Health, Islamabad, Pakistan	Massab Umair, Aamer Ikram, Muhammad Salman, Zaira Rehman, Muhammad Ammar, Syed Adnan Haider, Nazish Badar, Qasim Malik	https://www.gisaid.org/	?	?	2022-07-29	?
497	hCoV-19/Pakistan/NIH-B69-S10/2022	betacoronavirus	EPI_ISL_14152143	?	2022-07-18	Asia	Pakistan	Rawalpindi	punjab		Asia	Pakistan	Rawalpindi	genome	29756	Human	32	Male	?	BA.5.2	GRA	Department of Virology, National Institute of Health, Islamabad, Pakistan	Department of Virology, National Institute of Health, Islamabad, Pakistan	Massab Umair, Aamer Ikram, Muhammad Salman, Zaira Rehman, Muhammad Ammar, Syed Adnan Haider, Nazish Badar, Qasim Malik	https://www.gisaid.org/	?	?	2022-07-29	?
498	hCoV-19/Pakistan/NIH-B69-S11/2022	betacoronavirus	EPI_ISL_14152144	?	2022-07-18	Asia	Pakistan	Islamabad	ICT		Asia	Pakistan	Islamabad	genome	29777	Human	51	Male	?	BA.5.2	GRA	Department of Virology, National Institute of Health, Islamabad, Pakistan	Department of Virology, National Institute of Health, Islamabad, Pakistan	Massab Umair, Aamer Ikram, Muhammad Salman, Zaira Rehman, Muhammad Ammar, Syed Adnan Haider, Nazish Badar, Qasim Malik	https://www.gisaid.org/	?	?	2022-07-29	?
499	hCoV-19/Pakistan/NIH-B69-S13/2022	betacoronavirus	EPI_ISL_14152146	?	2022-07-18	Asia	Pakistan	Islamabad	ICT		Asia	Pakistan	Islamabad	genome	29748	Human	17	Female	?	BA.4.1	GRA	Department of Virology, National Institute of Health, Islamabad, Pakistan	Department of Virology, National Institute of Health, Islamabad, Pakistan	Massab Umair, Aamer Ikram, Muhammad Salman, Zaira Rehman, Muhammad Ammar, Syed Adnan Haider, Nazish Badar, Qasim Malik	https://www.gisaid.org/	?	?	2022-07-29	?
500	hCoV-19/Pakistan/NIH-B69-S18/2022	betacoronavirus	EPI_ISL_14152151	?	2022-07-18	Asia	Pakistan	Rawalpindi	punjab		Asia	Pakistan	Rawalpindi	genome	29648	Human	43	Male	?	BA.5.2	GRA	Department of Virology, National Institute of Health, Islamabad, Pakistan	Department of Virology, National Institute of Health, Islamabad, Pakistan	Massab Umair, Aamer Ikram, Muhammad Salman, Zaira Rehman, Muhammad Ammar, Syed Adnan Haider, Nazish Badar, Qasim Malik	https://www.gisaid.org/	?	?	2022-07-29	?
501	hCoV-19/Pakistan/NIH-B69-S8/2022	betacoronavirus	EPI_ISL_14152141	?	2022-07-18	Asia	Pakistan	Rawalpindi	punjab		Asia	Pakistan	Rawalpindi	genome	29780	Human	14	Female	?	BA.5.2	GRA	Department of Virology, National Institute of Health, Islamabad, Pakistan	Department of Virology, National Institute of Health, Islamabad, Pakistan	Massab Umair, Aamer Ikram, Muhammad Salman, Zaira Rehman, Muhammad Ammar, Syed Adnan Haider, Nazish Badar, Qasim Malik	https://www.gisaid.org/	?	?	2022-07-29	?
502	hCoV-19/Pakistan/NIH-B69-S4/2022	betacoronavirus	EPI_ISL_14152137	?	2022-07-19	Asia	Pakistan	Rawalpindi	punjab		Asia	Pakistan	Rawalpindi	genome	29780	Human	unknown	Female	?	BA.5.2	GRA	Department of Virology, National Institute of Health, Islamabad, Pakistan	Department of Virology, National Institute of Health, Islamabad, Pakistan	Massab Umair, Aamer Ikram, Muhammad Salman, Zaira Rehman, Muhammad Ammar, Syed Adnan Haider, Nazish Badar, Qasim Malik	https://www.gisaid.org/	?	?	2022-07-29	?
503	hCoV-19/Pakistan/NIH-B69-S19/2022	betacoronavirus	EPI_ISL_14152152	?	2022-07-18	Asia	Pakistan	Rawalpindi	punjab		Asia	Pakistan	Rawalpindi	genome	29776	Human	8	Female	?	BA.5.2	GRA	Department of Virology, National Institute of Health, Islamabad, Pakistan	Department of Virology, National Institute of Health, Islamabad, Pakistan	Massab Umair, Aamer Ikram, Muhammad Salman, Zaira Rehman, Muhammad Ammar, Syed Adnan Haider, Nazish Badar, Qasim Malik	https://www.gisaid.org/	?	?	2022-07-29	?
504	hCoV-19/Pakistan/NIH-B69-S20/2022	betacoronavirus	EPI_ISL_14152153	?	2022-07-19	Asia	Pakistan	Islamabad	ICT		Asia	Pakistan	Islamabad	genome	29784	Human	26	Male	?	BA.5.2	GRA	Department of Virology, National Institute of Health, Islamabad, Pakistan	Department of Virology, National Institute of Health, Islamabad, Pakistan	Massab Umair, Aamer Ikram, Muhammad Salman, Zaira Rehman, Muhammad Ammar, Syed Adnan Haider, Nazish Badar, Qasim Malik	https://www.gisaid.org/	?	?	2022-07-29	?
505	hCoV-19/Pakistan/NIH-B69-S16/2022	betacoronavirus	EPI_ISL_14152149	?	2022-07-18	Asia	Pakistan	Rawalpindi	punjab		Asia	Pakistan	Rawalpindi	genome	29780	Human	33	Female	?	BA.5.2	GRA	Department of Virology, National Institute of Health, Islamabad, Pakistan	Department of Virology, National Institute of Health, Islamabad, Pakistan	Massab Umair, Aamer Ikram, Muhammad Salman, Zaira Rehman, Muhammad Ammar, Syed Adnan Haider, Nazish Badar, Qasim Malik	https://www.gisaid.org/	?	?	2022-07-29	?
506	hCoV-19/Pakistan/NIH-B69-S7/2022	betacoronavirus	EPI_ISL_14152140	?	2022-07-19	Asia	Pakistan	Rawalpindi	punjab		Asia	Pakistan	Rawalpindi	genome	29774	Human	46	Male	?	BA.5.2	GRA	Department of Virology, National Institute of Health, Islamabad, Pakistan	Department of Virology, National Institute of Health, Islamabad, Pakistan	Massab Umair, Aamer Ikram, Muhammad Salman, Zaira Rehman, Muhammad Ammar, Syed Adnan Haider, Nazish Badar, Qasim Malik	https://www.gisaid.org/	?	?	2022-07-29	?
507	hCoV-19/Pakistan/NIH-B69-S5/2022	betacoronavirus	EPI_ISL_14152138	?	2022-07-19	Asia	Pakistan	Islamabad	ICT		Asia	Pakistan	Islamabad	genome	29752	Human	1	Male	?	BA.4.1	GRA	Department of Virology, National Institute of Health, Islamabad, Pakistan	Department of Virology, National Institute of Health, Islamabad, Pakistan	Massab Umair, Aamer Ikram, Muhammad Salman, Zaira Rehman, Muhammad Ammar, Syed Adnan Haider, Nazish Badar, Qasim Malik	https://www.gisaid.org/	?	?	2022-07-29	?
508	hCoV-19/Pakistan/NIH-B69-S17/2022	betacoronavirus	EPI_ISL_14152150	?	2022-07-18	Asia	Pakistan	Islamabad	ICT		Asia	Pakistan	Islamabad	genome	29774	Human	75	Female	?	BA.5.2	GRA	Department of Virology, National Institute of Health, Islamabad, Pakistan	Department of Virology, National Institute of Health, Islamabad, Pakistan	Massab Umair, Aamer Ikram, Muhammad Salman, Zaira Rehman, Muhammad Ammar, Syed Adnan Haider, Nazish Badar, Qasim Malik	https://www.gisaid.org/	?	?	2022-07-29	?
509	hCoV-19/Pakistan/NIH-B69-S2/2022	betacoronavirus	EPI_ISL_14152135	?	2022-07-19	Asia	Pakistan	Rawalpindi	punjab		Asia	Pakistan	Rawalpindi	genome	29755	Human	12	Female	?	BA.5.2	GRA	Department of Virology, National Institute of Health, Islamabad, Pakistan	Department of Virology, National Institute of Health, Islamabad, Pakistan	Massab Umair, Aamer Ikram, Muhammad Salman, Zaira Rehman, Muhammad Ammar, Syed Adnan Haider, Nazish Badar, Qasim Malik	https://www.gisaid.org/	?	?	2022-07-29	?
510	hCoV-19/Pakistan/NIH-B69-S12/2022	betacoronavirus	EPI_ISL_14152145	?	2022-07-18	Asia	Pakistan	Islamabad	ICT		Asia	Pakistan	Islamabad	genome	29779	Human	39	Male	?	BA.5.2	GRA	Department of Virology, National Institute of Health, Islamabad, Pakistan	Department of Virology, National Institute of Health, Islamabad, Pakistan	Massab Umair, Aamer Ikram, Muhammad Salman, Zaira Rehman, Muhammad Ammar, Syed Adnan Haider, Nazish Badar, Qasim Malik	https://www.gisaid.org/	?	?	2022-07-29	?
511	hCoV-19/Pakistan/NIH-B69-S3/2022	betacoronavirus	EPI_ISL_14152136	?	2022-07-19	Asia	Pakistan	Islamabad	ICT		Asia	Pakistan	Islamabad	genome	29753	Human	43	Male	?	BA.5.2	GRA	Department of Virology, National Institute of Health, Islamabad, Pakistan	Department of Virology, National Institute of Health, Islamabad, Pakistan	Massab Umair, Aamer Ikram, Muhammad Salman, Zaira Rehman, Muhammad Ammar, Syed Adnan Haider, Nazish Badar, Qasim Malik	https://www.gisaid.org/	?	?	2022-07-29	?
512	hCoV-19/Pakistan/NIH-B69-S15/2022	betacoronavirus	EPI_ISL_14152148	?	2022-07-18	Asia	Pakistan	Rawalpindi	punjab		Asia	Pakistan	Rawalpindi	genome	29753	Human	7	Male	?	BA.5.2	GRA	Department of Virology, National Institute of Health, Islamabad, Pakistan	Department of Virology, National Institute of Health, Islamabad, Pakistan	Massab Umair, Aamer Ikram, Muhammad Salman, Zaira Rehman, Muhammad Ammar, Syed Adnan Haider, Nazish Badar, Qasim Malik	https://www.gisaid.org/	?	?	2022-07-29	?
513	hCoV-19/Pakistan/NIH-B69-S6/2022	betacoronavirus	EPI_ISL_14152139	?	2022-07-19	Asia	Pakistan	Rawalpindi	punjab		Asia	Pakistan	Rawalpindi	genome	29782	Human	12	Female	?	BA.5.2.1	GRA	Department of Virology, National Institute of Health, Islamabad, Pakistan	Department of Virology, National Institute of Health, Islamabad, Pakistan	Massab Umair, Aamer Ikram, Muhammad Salman, Zaira Rehman, Muhammad Ammar, Syed Adnan Haider, Nazish Badar, Qasim Malik	https://www.gisaid.org/	?	?	2022-07-29	?
514	hCoV-19/Pakistan/NIH-B69-S1/2022	betacoronavirus	EPI_ISL_14152134	?	2022-07-19	Asia	Pakistan	Islamabad	ICT		Asia	Pakistan	Islamabad	genome	29784	Human	73	Male	?	BA.5.2	GRA	Department of Virology, National Institute of Health, Islamabad, Pakistan	Department of Virology, National Institute of Health, Islamabad, Pakistan	Massab Umair, Aamer Ikram, Muhammad Salman, Zaira Rehman, Muhammad Ammar, Syed Adnan Haider, Nazish Badar, Qasim Malik	https://www.gisaid.org/	?	?	2022-07-29	?
515	hCoV-19/Pakistan/KMU_PHRL_ACGT_ONT_218/2022	betacoronavirus	EPI_ISL_12701911	?	2022-02-19	Asia	Pakistan	Khyber Pakhtunkhwa	kpk	Peshawar	Asia	Pakistan	Khyber Pakhtunkhwa	genome	29782	Human	13	Female	?	B	L	Public Health Reference Lab, Khyber Medical University (PHRL-KP)	Public Health Reference Lab, Khyber Medical University (PHRL-KP)	Muhammad Waseem Shah, Muhammad Zakria, Shahzad Ahmad, Tariq Rahim, Ishaq Khan, Yasar Yousafzai, Sami Siraj, Asif Ali, Hafsah Muhammad, Nasir Ahmad, Peter Thielen, Brian Merritt	https://www.gisaid.org/	?	?	2022-05-16	?
516	hCoV-19/Pakistan/NIH-B71-S19/2022	betacoronavirus	EPI_ISL_14215416	?	2022-07-20	Asia	Pakistan	Rawalpindi	punjab		Asia	Pakistan	Rawalpindi	genome	29760	Human	35	Male	?	BA.5.2	GRA	Department of Virology, National Institute of Health, Islamabad, Pakistan	Department of Virology, National Institute of Health, Islamabad, Pakistan	Massab Umair, Aamer Ikram, Muhammad Salman, Zaira Rehman, Muhammad Ammar, Syed Adnan Haider, Nazish Badar, Qasim Malik, Afreenish Amir	https://www.gisaid.org/	?	?	2022-08-03	?
517	hCoV-19/Pakistan/NIH-B71-S14/2022	betacoronavirus	EPI_ISL_14215411	?	2022-07-20	Asia	Pakistan	Islamabad	ICT		Asia	Pakistan	Islamabad	genome	29780	Human	30	Male	?	BA.5.2	GRA	Department of Virology, National Institute of Health, Islamabad, Pakistan	Department of Virology, National Institute of Health, Islamabad, Pakistan	Massab Umair, Aamer Ikram, Muhammad Salman, Zaira Rehman, Muhammad Ammar, Syed Adnan Haider, Nazish Badar, Qasim Malik	https://www.gisaid.org/	?	?	2022-08-03	?
518	hCoV-19/Pakistan/NIH-B71-S11/2022	betacoronavirus	EPI_ISL_14215408	?	2022-07-15	Asia	Pakistan	Islamabad	ICT		Asia	Pakistan	Islamabad	genome	29775	Human	36	Female	?	BA.2	GRA	Department of Virology, National Institute of Health, Islamabad, Pakistan	Department of Virology, National Institute of Health, Islamabad, Pakistan	Massab Umair, Aamer Ikram, Muhammad Salman, Zaira Rehman, Muhammad Ammar, Syed Adnan Haider, Nazish Badar, Qasim Malik	https://www.gisaid.org/	?	?	2022-08-03	?
519	hCoV-19/Pakistan/NIH-B71-S7/2022	betacoronavirus	EPI_ISL_14215404	?	2022-07-21	Asia	Pakistan	Islamabad	ICT		Asia	Pakistan	Islamabad	genome	29781	Human	1	Female	?	BA.5.2	GRA	Department of Virology, National Institute of Health, Islamabad, Pakistan	Department of Virology, National Institute of Health, Islamabad, Pakistan	Massab Umair, Aamer Ikram, Muhammad Salman, Zaira Rehman, Muhammad Ammar, Syed Adnan Haider, Nazish Badar, Qasim Malik	https://www.gisaid.org/	?	?	2022-08-03	?
520	hCoV-19/Pakistan/NIH-B71-S18/2022	betacoronavirus	EPI_ISL_14215415	?	2022-07-20	Asia	Pakistan	Islamabad	ICT		Asia	Pakistan	Islamabad	genome	29789	Human	63	Female	?	BA.5.2	GRA	Department of Virology, National Institute of Health, Islamabad, Pakistan	Department of Virology, National Institute of Health, Islamabad, Pakistan	Massab Umair, Aamer Ikram, Muhammad Salman, Zaira Rehman, Muhammad Ammar, Syed Adnan Haider, Nazish Badar, Qasim Malik	https://www.gisaid.org/	?	?	2022-08-03	?
521	hCoV-19/Pakistan/NIH-B71-S15/2022	betacoronavirus	EPI_ISL_14215412	?	2022-07-20	Asia	Pakistan	Islamabad	ICT		Asia	Pakistan	Islamabad	genome	29748	Human	21	Female	?	BA.5.2	GRA	Department of Virology, National Institute of Health, Islamabad, Pakistan	Department of Virology, National Institute of Health, Islamabad, Pakistan	Massab Umair, Aamer Ikram, Muhammad Salman, Zaira Rehman, Muhammad Ammar, Syed Adnan Haider, Nazish Badar, Qasim Malik	https://www.gisaid.org/	?	?	2022-08-03	?
522	hCoV-19/Pakistan/NIH-B71-S20/2022	betacoronavirus	EPI_ISL_14215417	?	2022-07-21	Asia	Pakistan	Rawalpindi	punjab		Asia	Pakistan	Rawalpindi	genome	29785	Human	62	Female	?	BA.5.2	GRA	Department of Virology, National Institute of Health, Islamabad, Pakistan	Department of Virology, National Institute of Health, Islamabad, Pakistan	Massab Umair, Aamer Ikram, Muhammad Salman, Zaira Rehman, Muhammad Ammar, Syed Adnan Haider, Nazish Badar, Qasim Malik, Afreenish Amir	https://www.gisaid.org/	?	?	2022-08-03	?
523	hCoV-19/Pakistan/NIH-B71-S16/2022	betacoronavirus	EPI_ISL_14215413	?	2022-07-20	Asia	Pakistan	Islamabad	ICT		Asia	Pakistan	Islamabad	genome	29773	Human	74	Male	?	BA.5.2	GRA	Department of Virology, National Institute of Health, Islamabad, Pakistan	Department of Virology, National Institute of Health, Islamabad, Pakistan	Massab Umair, Aamer Ikram, Muhammad Salman, Zaira Rehman, Muhammad Ammar, Syed Adnan Haider, Nazish Badar, Qasim Malik	https://www.gisaid.org/	?	?	2022-08-03	?
524	hCoV-19/Pakistan/NIH-B71-S17/2022	betacoronavirus	EPI_ISL_14215414	?	2022-07-20	Asia	Pakistan	Islamabad	ICT		Asia	Pakistan	Islamabad	genome	29776	Human	54	Female	?	BE.3	GRA	Department of Virology, National Institute of Health, Islamabad, Pakistan	Department of Virology, National Institute of Health, Islamabad, Pakistan	Massab Umair, Aamer Ikram, Muhammad Salman, Zaira Rehman, Muhammad Ammar, Syed Adnan Haider, Nazish Badar, Qasim Malik	https://www.gisaid.org/	?	?	2022-08-03	?
525	hCoV-19/Pakistan/NIH-B71-S9/2022	betacoronavirus	EPI_ISL_14215406	?	2022-07-20	Asia	Pakistan	Islamabad	ICT		Asia	Pakistan	Islamabad	genome	29747	Human	38	Male	?	BA.5.2	GRA	Department of Virology, National Institute of Health, Islamabad, Pakistan	Department of Virology, National Institute of Health, Islamabad, Pakistan	Massab Umair, Aamer Ikram, Muhammad Salman, Zaira Rehman, Muhammad Ammar, Syed Adnan Haider, Nazish Badar, Qasim Malik	https://www.gisaid.org/	?	?	2022-08-03	?
526	hCoV-19/Pakistan/NIH-B71-S6/2022	betacoronavirus	EPI_ISL_14215403	?	2022-07-21	Asia	Pakistan	Islamabad	ICT		Asia	Pakistan	Islamabad	genome	29783	Human	85	Female	?	BA.5.2	GRA	Department of Virology, National Institute of Health, Islamabad, Pakistan	Department of Virology, National Institute of Health, Islamabad, Pakistan	Massab Umair, Aamer Ikram, Muhammad Salman, Zaira Rehman, Muhammad Ammar, Syed Adnan Haider, Nazish Badar, Qasim Malik	https://www.gisaid.org/	?	?	2022-08-03	?
527	hCoV-19/Pakistan/NIH-B71-S8/2022	betacoronavirus	EPI_ISL_14215405	?	2022-07-21	Asia	Pakistan	Islamabad	ICT		Asia	Pakistan	Islamabad	genome	29783	Human	53	Male	?	BA.5	GRA	Department of Virology, National Institute of Health, Islamabad, Pakistan	Department of Virology, National Institute of Health, Islamabad, Pakistan	Massab Umair, Aamer Ikram, Muhammad Salman, Zaira Rehman, Muhammad Ammar, Syed Adnan Haider, Nazish Badar, Qasim Malik	https://www.gisaid.org/	?	?	2022-08-03	?
528	hCoV-19/Pakistan/NIH-B71-S13/2022	betacoronavirus	EPI_ISL_14215410	?	2022-07-20	Asia	Pakistan	Islamabad	ICT		Asia	Pakistan	Islamabad	genome	29764	Human	43	Male	?	BA.5.2	GRA	Department of Virology, National Institute of Health, Islamabad, Pakistan	Department of Virology, National Institute of Health, Islamabad, Pakistan	Massab Umair, Aamer Ikram, Muhammad Salman, Zaira Rehman, Muhammad Ammar, Syed Adnan Haider, Nazish Badar, Qasim Malik	https://www.gisaid.org/	?	?	2022-08-03	?
529	hCoV-19/Pakistan/NIH-B71-S12/2022	betacoronavirus	EPI_ISL_14215409	?	2022-07-20	Asia	Pakistan	Islamabad	ICT		Asia	Pakistan	Islamabad	genome	29669	Human	22	Male	?	BA.5.2	GRA	Department of Virology, National Institute of Health, Islamabad, Pakistan	Department of Virology, National Institute of Health, Islamabad, Pakistan	Massab Umair, Aamer Ikram, Muhammad Salman, Zaira Rehman, Muhammad Ammar, Syed Adnan Haider, Nazish Badar, Qasim Malik	https://www.gisaid.org/	?	?	2022-08-03	?
530	hCoV-19/Pakistan/NIH-B71-S4/2022	betacoronavirus	EPI_ISL_14215401	?	2022-07-21	Asia	Pakistan	Islamabad	ICT		Asia	Pakistan	Islamabad	genome	29790	Human	55	Male	?	BA.5.2	GRA	Department of Virology, National Institute of Health, Islamabad, Pakistan	Department of Virology, National Institute of Health, Islamabad, Pakistan	Massab Umair, Aamer Ikram, Muhammad Salman, Zaira Rehman, Muhammad Ammar, Syed Adnan Haider, Nazish Badar, Qasim Malik	https://www.gisaid.org/	?	?	2022-08-03	?
531	hCoV-19/Pakistan/NIH-B71-S5/2022	betacoronavirus	EPI_ISL_14215402	?	2022-07-21	Asia	Pakistan	Islamabad	ICT		Asia	Pakistan	Islamabad	genome	29779	Human	17	Male	?	BA.5.2	GRA	Department of Virology, National Institute of Health, Islamabad, Pakistan	Department of Virology, National Institute of Health, Islamabad, Pakistan	Massab Umair, Aamer Ikram, Muhammad Salman, Zaira Rehman, Muhammad Ammar, Syed Adnan Haider, Nazish Badar, Qasim Malik	https://www.gisaid.org/	?	?	2022-08-03	?
532	hCoV-19/Pakistan/NIH-B72-S13/2022	betacoronavirus	EPI_ISL_14216886	?	2022-07-20	Asia	Pakistan	Islamabad	ICT		Asia	Pakistan	Islamabad	genome	29816	Human	27	Female	?	A	S	Department of Virology, National Institute of Health, Islamabad, Pakistan	Department of Virology, National Institute of Health, Islamabad, Pakistan	Massab Umair, Aamer Ikram, Muhammad Salman, Zaira Rehman, Muhammad Ammar, Syed Adnan Haider, Nazish Badar, Qasim Malik	https://www.gisaid.org/	?	?	2022-08-03	?
533	hCoV-19/Pakistan/NIH-B72-S11/2022	betacoronavirus	EPI_ISL_14216899	?	2022-07-20	Asia	Pakistan	Islamabad	ICT		Asia	Pakistan	Islamabad	genome	29753	Human	25	Female	?	BA.5.2	GRA	Department of Virology, National Institute of Health, Islamabad, Pakistan	Department of Virology, National Institute of Health, Islamabad, Pakistan	Massab Umair, Aamer Ikram, Muhammad Salman, Zaira Rehman, Muhammad Ammar, Syed Adnan Haider, Nazish Badar, Qasim Malik	https://www.gisaid.org/	?	?	2022-08-03	?
534	hCoV-19/Pakistan/NIH-B72-S5/2022	betacoronavirus	EPI_ISL_14216898	?	2022-07-20	Asia	Pakistan	Islamabad	ICT		Asia	Pakistan	Islamabad	genome	29775	Human	45	Female	?	BA.5.2	GRA	Department of Virology, National Institute of Health, Islamabad, Pakistan	Department of Virology, National Institute of Health, Islamabad, Pakistan	Massab Umair, Aamer Ikram, Muhammad Salman, Zaira Rehman, Muhammad Ammar, Syed Adnan Haider, Nazish Badar, Qasim Malik	https://www.gisaid.org/	?	?	2022-08-03	?
535	hCoV-19/Pakistan/NIH-B72-S2/2022	betacoronavirus	EPI_ISL_14216887	?	2022-07-20	Asia	Pakistan	Islamabad	ICT		Asia	Pakistan	Islamabad	genome	29783	Human	76	D	?	BA.5.2	GRA	Department of Virology, National Institute of Health, Islamabad, Pakistan	Department of Virology, National Institute of Health, Islamabad, Pakistan	Massab Umair, Aamer Ikram, Muhammad Salman, Zaira Rehman, Muhammad Ammar, Syed Adnan Haider, Nazish Badar, Qasim Malik	https://www.gisaid.org/	?	?	2022-08-03	?
536	hCoV-19/Pakistan/NIH-B72-S16/2022	betacoronavirus	EPI_ISL_14216889	?	2022-07-20	Asia	Pakistan	Islamabad	ICT		Asia	Pakistan	Islamabad	genome	29780	Human	25	Female	?	BA.5.2	GRA	Department of Virology, National Institute of Health, Islamabad, Pakistan	Department of Virology, National Institute of Health, Islamabad, Pakistan	Massab Umair, Aamer Ikram, Muhammad Salman, Zaira Rehman, Muhammad Ammar, Syed Adnan Haider, Nazish Badar, Qasim Malik	https://www.gisaid.org/	?	?	2022-08-03	?
537	hCoV-19/Pakistan/NIH-B72-S10/2022	betacoronavirus	EPI_ISL_14216902	?	2022-07-20	Asia	Pakistan	Islamabad	ICT		Asia	Pakistan	Islamabad	genome	29746	Human	37	Male	?	BA.4	GRA	Department of Virology, National Institute of Health, Islamabad, Pakistan	Department of Virology, National Institute of Health, Islamabad, Pakistan	Massab Umair, Aamer Ikram, Muhammad Salman, Zaira Rehman, Muhammad Ammar, Syed Adnan Haider, Nazish Badar, Qasim Malik	https://www.gisaid.org/	?	?	2022-08-03	?
538	hCoV-19/Pakistan/NIH-B72-S6/2022	betacoronavirus	EPI_ISL_14216903	?	2022-07-20	Asia	Pakistan	Islamabad	ICT		Asia	Pakistan	Islamabad	genome	29751	Human	19	Male	?	BA.5.2	GRA	Department of Virology, National Institute of Health, Islamabad, Pakistan	Department of Virology, National Institute of Health, Islamabad, Pakistan	Massab Umair, Aamer Ikram, Muhammad Salman, Zaira Rehman, Muhammad Ammar, Syed Adnan Haider, Nazish Badar, Qasim Malik	https://www.gisaid.org/	?	?	2022-08-03	?
539	hCoV-19/Pakistan/NIH-B72-S18/2022	betacoronavirus	EPI_ISL_14216901	?	2022-07-20	Asia	Pakistan	Islamabad	ICT		Asia	Pakistan	Islamabad	genome	29746	Human	20	Female	?	BA.5.2	GRA	Department of Virology, National Institute of Health, Islamabad, Pakistan	Department of Virology, National Institute of Health, Islamabad, Pakistan	Massab Umair, Aamer Ikram, Muhammad Salman, Zaira Rehman, Muhammad Ammar, Syed Adnan Haider, Nazish Badar, Qasim Malik	https://www.gisaid.org/	?	?	2022-08-03	?
540	hCoV-19/Pakistan/NIH-B72-S9/2022	betacoronavirus	EPI_ISL_14216900	?	2022-07-20	Asia	Pakistan	Islamabad	ICT		Asia	Pakistan	Islamabad	genome	29767	Human	27	Male	?	BA.5.2	GRA	Department of Virology, National Institute of Health, Islamabad, Pakistan	Department of Virology, National Institute of Health, Islamabad, Pakistan	Massab Umair, Aamer Ikram, Muhammad Salman, Zaira Rehman, Muhammad Ammar, Syed Adnan Haider, Nazish Badar, Qasim Malik	https://www.gisaid.org/	?	?	2022-08-03	?
541	hCoV-19/Pakistan/NIH-B72-S15/2022	betacoronavirus	EPI_ISL_14216888	?	2022-07-20	Asia	Pakistan	Islamabad	ICT		Asia	Pakistan	Islamabad	genome	29769	Human	40	Male	?	BA.5.2	GRA	Department of Virology, National Institute of Health, Islamabad, Pakistan	Department of Virology, National Institute of Health, Islamabad, Pakistan	Massab Umair, Aamer Ikram, Muhammad Salman, Zaira Rehman, Muhammad Ammar, Syed Adnan Haider, Nazish Badar, Qasim Malik	https://www.gisaid.org/	?	?	2022-08-03	?
542	hCoV-19/Pakistan/IDRL-AKU-KHI-70170-S10/2022	betacoronavirus	EPI_ISL_14241429	?	2022-07-12	Asia	Pakistan	Karachi	sindh		Asia	Pakistan	Karachi	genome	29765	Human	67	Male	?	BA.5.2	GRA	Clinical Lab, Aga Khan University Hospital	Infectious Diseases Research Laboratory, Department of Pediatrics and Child Health	Furqan Kabir, Imran Nisar, Fatima Aziz, Waqasuddin Khan, Samiah Kanwar, Adil Kalam, Sehrish Muneer, Mehdia Nadeem Rajab Ali, Zahra Hasan, Fyezah Jehan	https://www.gisaid.org/	?	?	2022-08-04	?
543	hCoV-19/Pakistan/IDRL-AKU-KHI-68763-S9/2022	betacoronavirus	EPI_ISL_14241424	?	2022-07-06	Asia	Pakistan	Karachi	sindh		Asia	Pakistan	Karachi	genome	29755	Human	29	Male	?	BA.4.1	GRA	Clinical Lab, Aga Khan University Hospital	Infectious Diseases Research Laboratory, Department of Pediatrics and Child Health	Furqan Kabir, Imran Nisar, Fatima Aziz, Waqasuddin Khan, Samiah Kanwar, Adil Kalam, Sehrish Muneer, Mehdia Nadeem Rajab Ali, Zahra Hasan, Fyezah Jehan	https://www.gisaid.org/	?	?	2022-08-04	?
544	hCoV-19/Pakistan/IDRL-AKU-KHI-68486-S3/2022	betacoronavirus	EPI_ISL_14241441	?	2022-07-05	Asia	Pakistan	Karachi	sindh		Asia	Pakistan	Karachi	genome	29765	Human	87	Male	?	BA.5.2	GRA	Clinical Lab, Aga Khan University Hospital	Infectious Diseases Research Laboratory, Department of Pediatrics and Child Health	Furqan Kabir, Imran Nisar, Fatima Aziz, Waqasuddin Khan, Samiah Kanwar, Adil Kalam, Sehrish Muneer, Mehdia Nadeem Rajab Ali, Zahra Hasan, Fyezah Jehan	https://www.gisaid.org/	?	?	2022-08-04	?
545	hCoV-19/Pakistan/IDRL-AKU-KHI-67651-S6/2022	betacoronavirus	EPI_ISL_14241461	?	2022-07-03	Asia	Pakistan	Karachi	sindh		Asia	Pakistan	Karachi	genome	29775	Human	75	Male	?	BA.5.2	GRA	Clinical Lab, Aga Khan University Hospital	Infectious Diseases Research Laboratory, Department of Pediatrics and Child Health	Imran Nisar, Waqasuddin Khan, Furqan Kabir, Fatima Aziz, Samiah Kanwar, Adil Kalam, Sehrish Muneer, Mehdia Nadeem Rajab Ali, Zahra Hasan, Fyezah Jehan	https://www.gisaid.org/	?	?	2022-08-04	?
546	hCoV-19/Pakistan/IDRL-AKU-KHI-67368-S11/2022	betacoronavirus	EPI_ISL_14241446	?	2022-07-02	Asia	Pakistan	Karachi	sindh		Asia	Pakistan	Karachi	genome	29762	Human	26	Female	?	BA.5.2	GRA	Clinical Lab, Aga Khan University Hospital	Infectious Diseases Research Laboratory, Department of Pediatrics and Child Health	Imran Nisar, Waqasuddin Khan, Furqan Kabir, Fatima Aziz, Samiah Kanwar, Adil Kalam, Sehrish Muneer, Mehdia Nadeem Rajab Ali, Zahra Hasan, Fyezah Jehan	https://www.gisaid.org/	?	?	2022-08-04	?
547	hCoV-19/Pakistan/IDRL-AKU-KHI-67504-S4/2022	betacoronavirus	EPI_ISL_14241449	?	2022-07-02	Asia	Pakistan	Karachi	sindh		Asia	Pakistan	Karachi	genome	29780	Human	27	Male	?	BA.5.2	GRA	Clinical Lab, Aga Khan University Hospital	Infectious Diseases Research Laboratory, Department of Pediatrics and Child Health	Imran Nisar, Waqasuddin Khan, Furqan Kabir, Fatima Aziz, Samiah Kanwar, Adil Kalam, Sehrish Muneer, Mehdia Nadeem Rajab Ali, Zahra Hasan, Fyezah Jehan	https://www.gisaid.org/	?	?	2022-08-04	?
548	hCoV-19/Pakistan/IDRL-AKU-KHI-70544-S6/2022	betacoronavirus	EPI_ISL_14241470	?	2022-07-13	Asia	Pakistan	Karachi	sindh		Asia	Pakistan	Karachi	genome	29767	Human	8	Female	?	BA.5.2	GRA	Clinical Lab, Aga Khan University Hospital	Infectious Diseases Research Laboratory, Department of Pediatrics and Child Health	Samiah Kanwar, Waqasuddin Khan, Imran Nisar, Furqan Kabir, Fatima Aziz, Adil Kalam, Sehrish Muneer, Mehdia Nadeem Rajab Ali, Zahra Hasan, Fyezah Jehan	https://www.gisaid.org/	?	?	2022-08-04	?
549	hCoV-19/Pakistan/IDRL-AKU-KHI-70608-S7/2022	betacoronavirus	EPI_ISL_14241468	?	2022-07-14	Asia	Pakistan	Karachi	sindh		Asia	Pakistan	Karachi	genome	29785	Human	39	Female	?	BA.5.2	GRA	Clinical Lab, Aga Khan University Hospital	Infectious Diseases Research Laboratory, Department of Pediatrics and Child Health	Samiah Kanwar, Waqasuddin Khan, Imran Nisar, Furqan Kabir, Fatima Aziz, Adil Kalam, Sehrish Muneer, Mehdia Nadeem Rajab Ali, Zahra Hasan, Fyezah Jehan	https://www.gisaid.org/	?	?	2022-08-04	?
550	hCoV-19/Pakistan/IDRL-AKU-KHI-67152-S6/2022	betacoronavirus	EPI_ISL_14241442	?	2022-07-01	Asia	Pakistan	Karachi	sindh		Asia	Pakistan	Karachi	genome	29754	Human	18	Male	?	BA.5.2	GRA	Clinical Lab, Aga Khan University Hospital	Infectious Diseases Research Laboratory, Department of Pediatrics and Child Health	Imran Nisar, Waqasuddin Khan, Furqan Kabir, Fatima Aziz, Samiah Kanwar, Adil Kalam, Sehrish Muneer, Mehdia Nadeem Rajab Ali, Zahra Hasan, Fyezah Jehan	https://www.gisaid.org/	?	?	2022-08-04	?
551	hCoV-19/Pakistan/IDRL-AKU-KHI-68198-S13/2022	betacoronavirus	EPI_ISL_14241434	?	2022-07-04	Asia	Pakistan	Karachi	sindh		Asia	Pakistan	Karachi	genome	29757	Human	34	Female	?	BA.5.2	GRA	Clinical Lab, Aga Khan University Hospital	Infectious Diseases Research Laboratory, Department of Pediatrics and Child Health	Furqan Kabir, Imran Nisar, Fatima Aziz, Waqasuddin Khan, Samiah Kanwar, Adil Kalam, Sehrish Muneer, Mehdia Nadeem Rajab Ali, Zahra Hasan, Fyezah Jehan	https://www.gisaid.org/	?	?	2022-08-04	?
552	hCoV-19/Pakistan/IDRL-AKU-KHI-70363-S1/2022	betacoronavirus	EPI_ISL_14241476	?	2022-07-13	Asia	Pakistan	Karachi	sindh		Asia	Pakistan	Karachi	genome	29767	Human	34	Female	?	BA.5.2	GRA	Clinical Lab, Aga Khan University Hospital	Infectious Diseases Research Laboratory, Department of Pediatrics and Child Health	Waqasuddin Khan, Imran Nisar, Samiah Kanwar, Furqan Kabir, Fatima Aziz, Adil Kalam, Sehrish Muneer, Mehdia Nadeem Rajab Ali, Zahra Hasan, Fyezah Jehan	https://www.gisaid.org/	?	?	2022-08-04	?
553	hCoV-19/Pakistan/IDRL-AKU-KHI-67163-S7/2022	betacoronavirus	EPI_ISL_14241443	?	2022-07-01	Asia	Pakistan	Karachi	sindh		Asia	Pakistan	Karachi	genome	29785	Human	24	Female	?	BA.5.2	GRA	Clinical Lab, Aga Khan University Hospital	Infectious Diseases Research Laboratory, Department of Pediatrics and Child Health	Imran Nisar, Waqasuddin Khan, Furqan Kabir, Fatima Aziz, Samiah Kanwar, Adil Kalam, Sehrish Muneer, Mehdia Nadeem Rajab Ali, Zahra Hasan, Fyezah Jehan	https://www.gisaid.org/	?	?	2022-08-04	?
554	hCoV-19/Pakistan/IDRL-AKU-KHI-67161-S9/2022	betacoronavirus	EPI_ISL_14241447	?	2022-07-01	Asia	Pakistan	Karachi	sindh		Asia	Pakistan	Karachi	genome	29764	Human	27	Female	?	BA.5.2	GRA	Clinical Lab, Aga Khan University Hospital	Infectious Diseases Research Laboratory, Department of Pediatrics and Child Health	Imran Nisar, Waqasuddin Khan, Furqan Kabir, Fatima Aziz, Samiah Kanwar, Adil Kalam, Sehrish Muneer, Mehdia Nadeem Rajab Ali, Zahra Hasan, Fyezah Jehan	https://www.gisaid.org/	?	?	2022-08-04	?
555	hCoV-19/Pakistan/IDRL-AKU-KHI-70420-S5/2022	betacoronavirus	EPI_ISL_14241477	?	2022-07-13	Asia	Pakistan	Karachi	sindh		Asia	Pakistan	Karachi	genome	29764	Human	36	Female	?	BA.5.2	GRA	Clinical Lab, Aga Khan University Hospital	Infectious Diseases Research Laboratory, Department of Pediatrics and Child Health	Waqasuddin Khan, Imran Nisar, Samiah Kanwar, Furqan Kabir, Fatima Aziz, Adil Kalam, Sehrish Muneer, Mehdia Nadeem Rajab Ali, Zahra Hasan, Fyezah Jehan	https://www.gisaid.org/	?	?	2022-08-04	?
556	hCoV-19/Pakistan/IDRL-AKU-KHI-70437-S4/2022	betacoronavirus	EPI_ISL_14241471	?	2022-07-13	Asia	Pakistan	Karachi	sindh		Asia	Pakistan	Karachi	genome	29758	Human	10	Male	?	BA.5.2	GRA	Clinical Lab, Aga Khan University Hospital	Infectious Diseases Research Laboratory, Department of Pediatrics and Child Health	Waqasuddin Khan, Imran Nisar, Samiah Kanwar, Furqan Kabir, Fatima Aziz, Adil Kalam, Sehrish Muneer, Mehdia Nadeem Rajab Ali, Zahra Hasan, Fyezah Jehan	https://www.gisaid.org/	?	?	2022-08-04	?
557	hCoV-19/Pakistan/IDRL-AKU-KHI-70480-S2/2022	betacoronavirus	EPI_ISL_14241472	?	2022-07-13	Asia	Pakistan	Karachi	sindh		Asia	Pakistan	Karachi	genome	29757	Human	20	Female	?	BA.5.2.1	GRA	Clinical Lab, Aga Khan University Hospital	Infectious Diseases Research Laboratory, Department of Pediatrics and Child Health	Waqasuddin Khan, Imran Nisar, Samiah Kanwar, Furqan Kabir, Fatima Aziz, Adil Kalam, Sehrish Muneer, Mehdia Nadeem Rajab Ali, Zahra Hasan, Fyezah Jehan	https://www.gisaid.org/	?	?	2022-08-04	?
558	hCoV-19/Pakistan/IDRL-AKU-KHI-70485-S3/2022	betacoronavirus	EPI_ISL_14241473	?	2022-07-13	Asia	Pakistan	Karachi	sindh		Asia	Pakistan	Karachi	genome	29767	Human	26	Male	?	BA.5.2	GRA	Clinical Lab, Aga Khan University Hospital	Infectious Diseases Research Laboratory, Department of Pediatrics and Child Health	Waqasuddin Khan, Imran Nisar, Samiah Kanwar, Furqan Kabir, Fatima Aziz, Adil Kalam, Sehrish Muneer, Mehdia Nadeem Rajab Ali, Zahra Hasan, Fyezah Jehan	https://www.gisaid.org/	?	?	2022-08-04	?
559	hCoV-19/Pakistan/IDRL-AKU-KHI-68093-S11/2022	betacoronavirus	EPI_ISL_14241440	?	2022-07-04	Asia	Pakistan	Karachi	sindh		Asia	Pakistan	Karachi	genome	29772	Human	68	Female	?	BA.2	GRA	Clinical Lab, Aga Khan University Hospital	Infectious Diseases Research Laboratory, Department of Pediatrics and Child Health	Furqan Kabir, Imran Nisar, Fatima Aziz, Waqasuddin Khan, Samiah Kanwar, Adil Kalam, Sehrish Muneer, Mehdia Nadeem Rajab Ali, Zahra Hasan, Fyezah Jehan	https://www.gisaid.org/	?	?	2022-08-04	?
560	hCoV-19/Pakistan/IDRL-AKU-KHI-68195-S14/2022	betacoronavirus	EPI_ISL_14241433	?	2022-07-04	Asia	Pakistan	Karachi	sindh		Asia	Pakistan	Karachi	genome	29765	Human	24	Female	?	BA.5.2	GRA	Clinical Lab, Aga Khan University Hospital	Infectious Diseases Research Laboratory, Department of Pediatrics and Child Health	Furqan Kabir, Imran Nisar, Fatima Aziz, Waqasuddin Khan, Samiah Kanwar, Adil Kalam, Sehrish Muneer, Mehdia Nadeem Rajab Ali, Zahra Hasan, Fyezah Jehan	https://www.gisaid.org/	?	?	2022-08-04	?
561	hCoV-19/Pakistan/IDRL-AKU-KHI-68022-S10/2022	betacoronavirus	EPI_ISL_14241438	?	2022-07-04	Asia	Pakistan	Karachi	sindh		Asia	Pakistan	Karachi	genome	29760	Human	59	Male	?	BA.5	GRA	Clinical Lab, Aga Khan University Hospital	Infectious Diseases Research Laboratory, Department of Pediatrics and Child Health	Furqan Kabir, Imran Nisar, Fatima Aziz, Waqasuddin Khan, Samiah Kanwar, Adil Kalam, Sehrish Muneer, Mehdia Nadeem Rajab Ali, Zahra Hasan, Fyezah Jehan	https://www.gisaid.org/	?	?	2022-08-04	?
562	hCoV-19/Pakistan/IDRL-AKU-KHI-67455-S15/2022	betacoronavirus	EPI_ISL_14241448	?	2022-07-02	Asia	Pakistan	Karachi	sindh		Asia	Pakistan	Karachi	genome	29782	Human	27	Female	?	BA.5.2	GRA	Clinical Lab, Aga Khan University Hospital	Infectious Diseases Research Laboratory, Department of Pediatrics and Child Health	Imran Nisar, Waqasuddin Khan, Furqan Kabir, Fatima Aziz, Samiah Kanwar, Adil Kalam, Sehrish Muneer, Mehdia Nadeem Rajab Ali, Zahra Hasan, Fyezah Jehan	https://www.gisaid.org/	?	?	2022-08-04	?
563	hCoV-19/Pakistan/IDRL-AKU-KHI-70231-S12/2022	betacoronavirus	EPI_ISL_14241478	?	2022-07-13	Asia	Pakistan	Karachi	sindh		Asia	Pakistan	Karachi	genome	29752	Human	46	Male	?	BA.5.2	GRA	Clinical Lab, Aga Khan University Hospital	Infectious Diseases Research Laboratory, Department of Pediatrics and Child Health	Waqasuddin Khan, Imran Nisar, Samiah Kanwar, Furqan Kabir, Fatima Aziz, Adil Kalam, Sehrish Muneer, Mehdia Nadeem Rajab Ali, Zahra Hasan, Fyezah Jehan	https://www.gisaid.org/	?	?	2022-08-04	?
564	hCoV-19/Pakistan/IDRL-AKU-KHI-67999-S8/2022	betacoronavirus	EPI_ISL_14241439	?	2022-07-04	Asia	Pakistan	Karachi	sindh		Asia	Pakistan	Karachi	genome	29752	Human	65	Male	?	BA.5.2	GRA	Clinical Lab, Aga Khan University Hospital	Infectious Diseases Research Laboratory, Department of Pediatrics and Child Health	Furqan Kabir, Imran Nisar, Fatima Aziz, Waqasuddin Khan, Samiah Kanwar, Adil Kalam, Sehrish Muneer, Mehdia Nadeem Rajab Ali, Zahra Hasan, Fyezah Jehan	https://www.gisaid.org/	?	?	2022-08-04	?
565	hCoV-19/Pakistan/IDRL-AKU-KHI-68049-S9/2022	betacoronavirus	EPI_ISL_14241435	?	2022-07-04	Asia	Pakistan	Karachi	sindh		Asia	Pakistan	Karachi	genome	29753	Human	40	Male	?	BA.5.2.1	GRA	Clinical Lab, Aga Khan University Hospital	Infectious Diseases Research Laboratory, Department of Pediatrics and Child Health	Furqan Kabir, Imran Nisar, Fatima Aziz, Waqasuddin Khan, Samiah Kanwar, Adil Kalam, Sehrish Muneer, Mehdia Nadeem Rajab Ali, Zahra Hasan, Fyezah Jehan	https://www.gisaid.org/	?	?	2022-08-04	?
566	hCoV-19/Pakistan/IDRL-AKU-KHI-70833-S14/2022	betacoronavirus	EPI_ISL_14241466	?	2022-07-14	Asia	Pakistan	Karachi	sindh		Asia	Pakistan	Karachi	genome	29759	Human	34	Female	?	BA.5.2	GRA	Clinical Lab, Aga Khan University Hospital	Infectious Diseases Research Laboratory, Department of Pediatrics and Child Health	Samiah Kanwar, Waqasuddin Khan, Imran Nisar, Furqan Kabir, Fatima Aziz, Adil Kalam, Sehrish Muneer, Mehdia Nadeem Rajab Ali, Zahra Hasan, Fyezah Jehan	https://www.gisaid.org/	?	?	2022-08-04	?
567	hCoV-19/Pakistan/IDRL-AKU-KHI-68221-S15/2022	betacoronavirus	EPI_ISL_14241475	?	2022-07-04	Asia	Pakistan	Karachi	sindh		Asia	Pakistan	Karachi	genome	29782	Human	27	Female	?	BA.5.2	GRA	Clinical Lab, Aga Khan University Hospital	Infectious Diseases Research Laboratory, Department of Pediatrics and Child Health	Waqasuddin Khan, Imran Nisar, Samiah Kanwar, Furqan Kabir, Fatima Aziz, Adil Kalam, Sehrish Muneer, Mehdia Nadeem Rajab Ali, Zahra Hasan, Fyezah Jehan	https://www.gisaid.org/	?	?	2022-08-04	?
568	hCoV-19/Pakistan/IDRL-AKU-KHI-68116-S12/2022	betacoronavirus	EPI_ISL_14241432	?	2022-07-04	Asia	Pakistan	Karachi	sindh		Asia	Pakistan	Karachi	genome	29773	Human	18	Female	?	BA.5.2	GRA	Clinical Lab, Aga Khan University Hospital	Infectious Diseases Research Laboratory, Department of Pediatrics and Child Health	Furqan Kabir, Imran Nisar, Fatima Aziz, Waqasuddin Khan, Samiah Kanwar, Adil Kalam, Sehrish Muneer, Mehdia Nadeem Rajab Ali, Zahra Hasan, Fyezah Jehan	https://www.gisaid.org/	?	?	2022-08-04	?
569	hCoV-19/Pakistan/IDRL-AKU-KHI-70378-S15/2022	betacoronavirus	EPI_ISL_14241474	?	2022-07-13	Asia	Pakistan	Karachi	sindh		Asia	Pakistan	Karachi	genome	29759	Human	27	Female	?	BA.5.2	GRA	Clinical Lab, Aga Khan University Hospital	Infectious Diseases Research Laboratory, Department of Pediatrics and Child Health	Waqasuddin Khan, Imran Nisar, Samiah Kanwar, Furqan Kabir, Fatima Aziz, Adil Kalam, Sehrish Muneer, Mehdia Nadeem Rajab Ali, Zahra Hasan, Fyezah Jehan	https://www.gisaid.org/	?	?	2022-08-04	?
570	hCoV-19/Pakistan/IDRL-AKU-KHI-68792-S4/2022	betacoronavirus	EPI_ISL_14241422	?	2022-07-06	Asia	Pakistan	Karachi	sindh		Asia	Pakistan	Karachi	genome	29781	Human	1	Female	?	BA.5.2.1	GRA	Clinical Lab, Aga Khan University Hospital	Infectious Diseases Research Laboratory, Department of Pediatrics and Child Health	Furqan Kabir, Imran Nisar, Fatima Aziz, Waqasuddin Khan, Samiah Kanwar, Adil Kalam, Sehrish Muneer, Mehdia Nadeem Rajab Ali, Zahra Hasan, Fyezah Jehan	https://www.gisaid.org/	?	?	2022-08-04	?
571	hCoV-19/Pakistan/IDRL-AKU-KHI-68686-S6/2022	betacoronavirus	EPI_ISL_14241430	?	2022-07-06	Asia	Pakistan	Karachi	sindh		Asia	Pakistan	Karachi	genome	29767	Human	7	Male	?	BA.5.2	GRA	Clinical Lab, Aga Khan University Hospital	Infectious Diseases Research Laboratory, Department of Pediatrics and Child Health	Furqan Kabir, Imran Nisar, Fatima Aziz, Waqasuddin Khan, Samiah Kanwar, Adil Kalam, Sehrish Muneer, Mehdia Nadeem Rajab Ali, Zahra Hasan, Fyezah Jehan	https://www.gisaid.org/	?	?	2022-08-04	?
572	hCoV-19/Pakistan/IDRL-AKU-KHI-70844-S13/2022	betacoronavirus	EPI_ISL_14241465	?	2022-07-14	Asia	Pakistan	Karachi	sindh		Asia	Pakistan	Karachi	genome	29743	Human	29	Female	?	BA.5.2	GRA	Clinical Lab, Aga Khan University Hospital	Infectious Diseases Research Laboratory, Department of Pediatrics and Child Health	Samiah Kanwar, Waqasuddin Khan, Imran Nisar, Furqan Kabir, Fatima Aziz, Adil Kalam, Sehrish Muneer, Mehdia Nadeem Rajab Ali, Zahra Hasan, Fyezah Jehan	https://www.gisaid.org/	?	?	2022-08-04	?
573	hCoV-19/Pakistan/IDRL-AKU-KHI-70347-S14/2022	betacoronavirus	EPI_ISL_14241479	?	2022-07-13	Asia	Pakistan	Karachi	sindh		Asia	Pakistan	Karachi	genome	29772	Human	51	Female	?	BA.5.2.1	GRA	Clinical Lab, Aga Khan University Hospital	Infectious Diseases Research Laboratory, Department of Pediatrics and Child Health	Waqasuddin Khan, Imran Nisar, Samiah Kanwar, Furqan Kabir, Fatima Aziz, Adil Kalam, Sehrish Muneer, Mehdia Nadeem Rajab Ali, Zahra Hasan, Fyezah Jehan	https://www.gisaid.org/	?	?	2022-08-04	?
574	hCoV-19/Pakistan/IDRL-AKU-KHI-67108-S3/2022	betacoronavirus	EPI_ISL_14241455	?	2022-07-01	Asia	Pakistan	Karachi	sindh		Asia	Pakistan	Karachi	genome	29770	Human	43	Male	?	BA.5.2	GRA	Clinical Lab, Aga Khan University Hospital	Infectious Diseases Research Laboratory, Department of Pediatrics and Child Health	Imran Nisar, Waqasuddin Khan, Furqan Kabir, Fatima Aziz, Samiah Kanwar, Adil Kalam, Sehrish Muneer, Mehdia Nadeem Rajab Ali, Zahra Hasan, Fyezah Jehan	https://www.gisaid.org/	?	?	2022-08-04	?
575	hCoV-19/Pakistan/IDRL-AKU-KHI-67746-S7/2022	betacoronavirus	EPI_ISL_14241436	?	2022-07-03	Asia	Pakistan	Karachi	sindh		Asia	Pakistan	Karachi	genome	29763	Human	44	Female	?	BA.5.2	GRA	Clinical Lab, Aga Khan University Hospital	Infectious Diseases Research Laboratory, Department of Pediatrics and Child Health	Furqan Kabir, Imran Nisar, Fatima Aziz, Waqasuddin Khan, Samiah Kanwar, Adil Kalam, Sehrish Muneer, Mehdia Nadeem Rajab Ali, Zahra Hasan, Fyezah Jehan	https://www.gisaid.org/	?	?	2022-08-04	?
576	hCoV-19/Pakistan/IDRL-AKU-KHI-67483-S3/2022	betacoronavirus	EPI_ISL_14241456	?	2022-07-02	Asia	Pakistan	Karachi	sindh		Asia	Pakistan	Karachi	genome	29753	Human	58	Male	?	BA.4	GRA	Clinical Lab, Aga Khan University Hospital	Infectious Diseases Research Laboratory, Department of Pediatrics and Child Health	Imran Nisar, Waqasuddin Khan, Furqan Kabir, Fatima Aziz, Samiah Kanwar, Adil Kalam, Sehrish Muneer, Mehdia Nadeem Rajab Ali, Zahra Hasan, Fyezah Jehan	https://www.gisaid.org/	?	?	2022-08-04	?
577	hCoV-19/Pakistan/IDRL-AKU-KHI-68232-S15/2022	betacoronavirus	EPI_ISL_14241437	?	2022-07-04	Asia	Pakistan	Karachi	sindh		Asia	Pakistan	Karachi	genome	29765	Human	54	Male	?	BA.5.2	GRA	Clinical Lab, Aga Khan University Hospital	Infectious Diseases Research Laboratory, Department of Pediatrics and Child Health	Furqan Kabir, Imran Nisar, Fatima Aziz, Waqasuddin Khan, Samiah Kanwar, Adil Kalam, Sehrish Muneer, Mehdia Nadeem Rajab Ali, Zahra Hasan, Fyezah Jehan	https://www.gisaid.org/	?	?	2022-08-04	?
578	hCoV-19/Pakistan/IDRL-AKU-KHI-70266-S13/2022	betacoronavirus	EPI_ISL_14241480	?	2022-07-13	Asia	Pakistan	Karachi	sindh		Asia	Pakistan	Karachi	genome	29785	Human	52	Male	?	BA.5.2	GRA	Clinical Lab, Aga Khan University Hospital	Infectious Diseases Research Laboratory, Department of Pediatrics and Child Health	Waqasuddin Khan, Imran Nisar, Samiah Kanwar, Furqan Kabir, Fatima Aziz, Adil Kalam, Sehrish Muneer, Mehdia Nadeem Rajab Ali, Zahra Hasan, Fyezah Jehan	https://www.gisaid.org/	?	?	2022-08-04	?
579	hCoV-19/Pakistan/IDRL-AKU-KHI-67431-S14/2022	betacoronavirus	EPI_ISL_14241451	?	2022-07-02	Asia	Pakistan	Karachi	sindh		Asia	Pakistan	Karachi	genome	29765	Human	30	Female	?	BA.5.2	GRA	Clinical Lab, Aga Khan University Hospital	Infectious Diseases Research Laboratory, Department of Pediatrics and Child Health	Imran Nisar, Waqasuddin Khan, Furqan Kabir, Fatima Aziz, Samiah Kanwar, Adil Kalam, Sehrish Muneer, Mehdia Nadeem Rajab Ali, Zahra Hasan, Fyezah Jehan	https://www.gisaid.org/	?	?	2022-08-04	?
580	hCoV-19/Pakistan/IDRL-AKU-KHI-68787-S8/2022	betacoronavirus	EPI_ISL_14241423	?	2022-07-06	Asia	Pakistan	Karachi	sindh		Asia	Pakistan	Karachi	genome	29765	Human	17	Female	?	BA.5.2	GRA	Clinical Lab, Aga Khan University Hospital	Infectious Diseases Research Laboratory, Department of Pediatrics and Child Health	Furqan Kabir, Imran Nisar, Fatima Aziz, Waqasuddin Khan, Samiah Kanwar, Adil Kalam, Sehrish Muneer, Mehdia Nadeem Rajab Ali, Zahra Hasan, Fyezah Jehan	https://www.gisaid.org/	?	?	2022-08-04	?
581	hCoV-19/Pakistan/IDRL-AKU-KHI-70645-S11/2022	betacoronavirus	EPI_ISL_14241462	?	2022-07-14	Asia	Pakistan	Karachi	sindh		Asia	Pakistan	Karachi	genome	29765	Human	19	Female	?	BA.5.2	GRA	Clinical Lab, Aga Khan University Hospital	Infectious Diseases Research Laboratory, Department of Pediatrics and Child Health	Samiah Kanwar, Waqasuddin Khan, Imran Nisar, Furqan Kabir, Fatima Aziz, Adil Kalam, Sehrish Muneer, Mehdia Nadeem Rajab Ali, Zahra Hasan, Fyezah Jehan	https://www.gisaid.org/	?	?	2022-08-04	?
582	hCoV-19/Pakistan/IDRL-AKU-KHI-67436-S13/2022	betacoronavirus	EPI_ISL_14241452	?	2022-07-02	Asia	Pakistan	Karachi	sindh		Asia	Pakistan	Karachi	genome	29763	Human	35	Male	?	BA.5.2	GRA	Clinical Lab, Aga Khan University Hospital	Infectious Diseases Research Laboratory, Department of Pediatrics and Child Health	Imran Nisar, Waqasuddin Khan, Furqan Kabir, Fatima Aziz, Samiah Kanwar, Adil Kalam, Sehrish Muneer, Mehdia Nadeem Rajab Ali, Zahra Hasan, Fyezah Jehan	https://www.gisaid.org/	?	?	2022-08-04	?
583	hCoV-19/Pakistan/IDRL-AKU-KHI-70614-S9/2022	betacoronavirus	EPI_ISL_14241467	?	2022-07-14	Asia	Pakistan	Karachi	sindh		Asia	Pakistan	Karachi	genome	29767	Human	38	Female	?	BA.5.2	GRA	Clinical Lab, Aga Khan University Hospital	Infectious Diseases Research Laboratory, Department of Pediatrics and Child Health	Samiah Kanwar, Waqasuddin Khan, Imran Nisar, Furqan Kabir, Fatima Aziz, Adil Kalam, Sehrish Muneer, Mehdia Nadeem Rajab Ali, Zahra Hasan, Fyezah Jehan	https://www.gisaid.org/	?	?	2022-08-04	?
584	hCoV-19/Pakistan/IDRL-AKU-KHI-67222-S5/2022	betacoronavirus	EPI_ISL_14241460	?	2022-07-01	Asia	Pakistan	Karachi	sindh		Asia	Pakistan	Karachi	genome	29773	Human	70	Female	?	BA.5.2	GRA	Clinical Lab, Aga Khan University Hospital	Infectious Diseases Research Laboratory, Department of Pediatrics and Child Health	Imran Nisar, Waqasuddin Khan, Furqan Kabir, Fatima Aziz, Samiah Kanwar, Adil Kalam, Sehrish Muneer, Mehdia Nadeem Rajab Ali, Zahra Hasan, Fyezah Jehan	https://www.gisaid.org/	?	?	2022-08-04	?
585	hCoV-19/Pakistan/IDRL-AKU-KHI-70089-S11/2022	betacoronavirus	EPI_ISL_14241428	?	2022-07-12	Asia	Pakistan	Karachi	sindh		Asia	Pakistan	Karachi	genome	29773	Human	58	Female	?	BA.5.2	GRA	Clinical Lab, Aga Khan University Hospital	Infectious Diseases Research Laboratory, Department of Pediatrics and Child Health	Furqan Kabir, Imran Nisar, Fatima Aziz, Waqasuddin Khan, Samiah Kanwar, Adil Kalam, Sehrish Muneer, Mehdia Nadeem Rajab Ali, Zahra Hasan, Fyezah Jehan	https://www.gisaid.org/	?	?	2022-08-04	?
586	hCoV-19/Pakistan/IDRL-AKU-KHI-68697-S5/2022	betacoronavirus	EPI_ISL_14241425	?	2022-07-06	Asia	Pakistan	Karachi	sindh		Asia	Pakistan	Karachi	genome	29772	Human	3	Male	?	BA.5.2	GRA	Clinical Lab, Aga Khan University Hospital	Infectious Diseases Research Laboratory, Department of Pediatrics and Child Health	Furqan Kabir, Imran Nisar, Fatima Aziz, Waqasuddin Khan, Samiah Kanwar, Adil Kalam, Sehrish Muneer, Mehdia Nadeem Rajab Ali, Zahra Hasan, Fyezah Jehan	https://www.gisaid.org/	?	?	2022-08-04	?
587	hCoV-19/Pakistan/IDRL-AKU-KHI-70663-S8/2022	betacoronavirus	EPI_ISL_14241469	?	2022-07-14	Asia	Pakistan	Karachi	sindh		Asia	Pakistan	Karachi	genome	29781	Human	65	Female	?	BA.5.2	GRA	Clinical Lab, Aga Khan University Hospital	Infectious Diseases Research Laboratory, Department of Pediatrics and Child Health	Samiah Kanwar, Waqasuddin Khan, Imran Nisar, Furqan Kabir, Fatima Aziz, Adil Kalam, Sehrish Muneer, Mehdia Nadeem Rajab Ali, Zahra Hasan, Fyezah Jehan	https://www.gisaid.org/	?	?	2022-08-04	?
588	hCoV-19/Pakistan/IDRL-AKU-KHI-68785-S7/2022	betacoronavirus	EPI_ISL_14241427	?	2022-07-06	Asia	Pakistan	Karachi	sindh		Asia	Pakistan	Karachi	genome	29766	Human	55	Female	?	BA.5.2	GRA	Clinical Lab, Aga Khan University Hospital	Infectious Diseases Research Laboratory, Department of Pediatrics and Child Health	Furqan Kabir, Imran Nisar, Fatima Aziz, Waqasuddin Khan, Samiah Kanwar, Adil Kalam, Sehrish Muneer, Mehdia Nadeem Rajab Ali, Zahra Hasan, Fyezah Jehan	https://www.gisaid.org/	?	?	2022-08-04	?
589	hCoV-19/Pakistan/IDRL-AKU-KHI-68608-S2/2022	betacoronavirus	EPI_ISL_14241426	?	2022-07-05	Asia	Pakistan	Karachi	sindh		Asia	Pakistan	Karachi	genome	29766	Human	35	Female	?	BA.5.2	GRA	Clinical Lab, Aga Khan University Hospital	Infectious Diseases Research Laboratory, Department of Pediatrics and Child Health	Furqan Kabir, Imran Nisar, Fatima Aziz, Waqasuddin Khan, Samiah Kanwar, Adil Kalam, Sehrish Muneer, Mehdia Nadeem Rajab Ali, Zahra Hasan, Fyezah Jehan	https://www.gisaid.org/	?	?	2022-08-04	?
590	hCoV-19/Pakistan/IDRL-AKU-KHI-67143-S2/2022	betacoronavirus	EPI_ISL_14241450	?	2022-07-01	Asia	Pakistan	Karachi	sindh		Asia	Pakistan	Karachi	genome	29772	Human	29	Female	?	BA.5.2.1	GRA	Clinical Lab, Aga Khan University Hospital	Infectious Diseases Research Laboratory, Department of Pediatrics and Child Health	Imran Nisar, Waqasuddin Khan, Furqan Kabir, Fatima Aziz, Samiah Kanwar, Adil Kalam, Sehrish Muneer, Mehdia Nadeem Rajab Ali, Zahra Hasan, Fyezah Jehan	https://www.gisaid.org/	?	?	2022-08-04	?
591	hCoV-19/Pakistan/IDRL-AKU-KHI-67691-S5/2022	betacoronavirus	EPI_ISL_14241454	?	2022-07-03	Asia	Pakistan	Karachi	sindh		Asia	Pakistan	Karachi	genome	29771	Human	40	Female	?	BA.5.2	GRA	Clinical Lab, Aga Khan University Hospital	Infectious Diseases Research Laboratory, Department of Pediatrics and Child Health	Imran Nisar, Waqasuddin Khan, Furqan Kabir, Fatima Aziz, Samiah Kanwar, Adil Kalam, Sehrish Muneer, Mehdia Nadeem Rajab Ali, Zahra Hasan, Fyezah Jehan	https://www.gisaid.org/	?	?	2022-08-04	?
592	hCoV-19/Pakistan/IDRL-AKU-KHI-67400-S2/2022	betacoronavirus	EPI_ISL_14241457	?	2022-07-02	Asia	Pakistan	Karachi	sindh		Asia	Pakistan	Karachi	genome	29763	Human	60	Female	?	BA.5.2.1	GRA	Clinical Lab, Aga Khan University Hospital	Infectious Diseases Research Laboratory, Department of Pediatrics and Child Health	Imran Nisar, Waqasuddin Khan, Furqan Kabir, Fatima Aziz, Samiah Kanwar, Adil Kalam, Sehrish Muneer, Mehdia Nadeem Rajab Ali, Zahra Hasan, Fyezah Jehan	https://www.gisaid.org/	?	?	2022-08-04	?
593	hCoV-19/Pakistan/IDRL-AKU-KHI-67426-S12/2022	betacoronavirus	EPI_ISL_14241459	?	2022-07-02	Asia	Pakistan	Karachi	sindh		Asia	Pakistan	Karachi	genome	29754	Human	69	Male	?	BA.5.2	GRA	Clinical Lab, Aga Khan University Hospital	Infectious Diseases Research Laboratory, Department of Pediatrics and Child Health	Imran Nisar, Waqasuddin Khan, Furqan Kabir, Fatima Aziz, Samiah Kanwar, Adil Kalam, Sehrish Muneer, Mehdia Nadeem Rajab Ali, Zahra Hasan, Fyezah Jehan	https://www.gisaid.org/	?	?	2022-08-04	?
594	hCoV-19/Pakistan/IDRL-AKU-KHI-68653-S1/2022	betacoronavirus	EPI_ISL_14241431	?	2022-07-06	Asia	Pakistan	Karachi	sindh		Asia	Pakistan	Karachi	genome	29769	Human	93	Female	?	BA.5.2	GRA	Clinical Lab, Aga Khan University Hospital	Infectious Diseases Research Laboratory, Department of Pediatrics and Child Health	Furqan Kabir, Imran Nisar, Fatima Aziz, Waqasuddin Khan, Samiah Kanwar, Adil Kalam, Sehrish Muneer, Mehdia Nadeem Rajab Ali, Zahra Hasan, Fyezah Jehan	https://www.gisaid.org/	?	?	2022-08-04	?
595	hCoV-19/Pakistan/IDRL-AKU-KHI-67100-S1/2022	betacoronavirus	EPI_ISL_14259744	?	2022-07-01	Asia	Pakistan	Karachi	sindh		Asia	Pakistan	Karachi	genome	29751	Human	57	Female	?	BA.4.1	GRA	Clinical Lab, Aga Khan University Hospital	Infectious Diseases Research Laboratory, Department of Pediatrics and Child Health	Imran Nisar, Waqasuddin Khan, Furqan Kabir, Fatima Aziz, Samiah Kanwar, Adil Kalam, Sehrish Muneer, Mehdia Nadeem Rajab Ali, Zahra Hasan, Fyezah Jehan	https://www.gisaid.org/	?	?	2022-08-04	?
596	hCoV-19/Pakistan/NIH-B76-S6/2022	betacoronavirus	EPI_ISL_14259941	?	2022-07-24	Asia	Pakistan	Mirpur	AJK		Asia	Pakistan	Mirpur	genome	29753	Human	42	Male	?	BA.5.2	GRA	PCR Laboratory, Divisional Head Quarters Teaching Hospital,Mirpur, Azad Kashmir, Pakistan	Department of Virology, National Institute of Health, Islamabad, Pakistan	Massab Umair, Aamer Ikram, Muhammad Salman, Zaira Rehman, Muhammad Ammar, Syed Adnan Haider, Nazish Badar, Qasim Malik, Afreenish Amir, Shahjahan Tabussam	https://www.gisaid.org/	?	?	2022-08-05	?
597	hCoV-19/Pakistan/NIH-B76-S15/2022	betacoronavirus	EPI_ISL_14259945	?	2022-07-20	Asia	Pakistan	Mirpur	AJK		Asia	Pakistan	Mirpur	genome	29775	Human	80	Female	?	BE.1	GRA	PCR Laboratory, Divisional Head Quarters Teaching Hospital,Mirpur, Azad Kashmir, Pakistan	Department of Virology, National Institute of Health, Islamabad, Pakistan	Massab Umair, Aamer Ikram, Muhammad Salman, Zaira Rehman, Muhammad Ammar, Syed Adnan Haider, Nazish Badar, Qasim Malik, Afreenish Amir, Shahjahan Tabussam	https://www.gisaid.org/	?	?	2022-08-05	?
598	hCoV-19/Pakistan/NIH-B76-S21/2022	betacoronavirus	EPI_ISL_14259956	?	2022-07-10	Asia	Pakistan	Mirpur	AJK		Asia	Pakistan	Mirpur	genome	29747	Human	87	Male	?	BA.4	GRA	PCR Laboratory, Divisional Head Quarters Teaching Hospital,Mirpur, Azad Kashmir, Pakistan	Department of Virology, National Institute of Health, Islamabad, Pakistan	Massab Umair, Aamer Ikram, Muhammad Salman, Zaira Rehman, Muhammad Ammar, Syed Adnan Haider, Nazish Badar, Qasim Malik, Afreenish Amir, Shahjahan Tabussam	https://www.gisaid.org/	?	?	2022-08-05	?
599	hCoV-19/Pakistan/NIH-B76-S3/2022	betacoronavirus	EPI_ISL_14259940	?	2022-07-14	Asia	Pakistan	Mirpur	AJK		Asia	Pakistan	Mirpur	genome	29753	Human	47	Male	?	BA.5.2	GRA	PCR Laboratory, Divisional Head Quarters Teaching Hospital,Mirpur, Azad Kashmir, Pakistan	Department of Virology, National Institute of Health, Islamabad, Pakistan	Massab Umair, Aamer Ikram, Muhammad Salman, Zaira Rehman, Muhammad Ammar, Syed Adnan Haider, Nazish Badar, Qasim Malik, Afreenish Amir, Shahjahan Tabussam	https://www.gisaid.org/	?	?	2022-08-05	?
600	hCoV-19/Pakistan/NIH-B76-S4/2022	betacoronavirus	EPI_ISL_14259957	?	2022-07-24	Asia	Pakistan	Mirpur	AJK		Asia	Pakistan	Mirpur	genome	29755	Human	70	Female	?	BA.5.2	GRA	PCR Laboratory, Divisional Head Quarters Teaching Hospital,Mirpur, Azad Kashmir, Pakistan	Department of Virology, National Institute of Health, Islamabad, Pakistan	Massab Umair, Aamer Ikram, Muhammad Salman, Zaira Rehman, Muhammad Ammar, Syed Adnan Haider, Nazish Badar, Qasim Malik, Afreenish Amir, Shahjahan Tabussam	https://www.gisaid.org/	?	?	2022-08-05	?
601	hCoV-19/Pakistan/NIH-B76-S5/2022	betacoronavirus	EPI_ISL_14259958	?	2022-07-24	Asia	Pakistan	Mirpur	AJK		Asia	Pakistan	Mirpur	genome	29756	Human	32	Male	?	BA.5.2	GRA	PCR Laboratory, Divisional Head Quarters Teaching Hospital,Mirpur, Azad Kashmir, Pakistan	Department of Virology, National Institute of Health, Islamabad, Pakistan	Massab Umair, Aamer Ikram, Muhammad Salman, Zaira Rehman, Muhammad Ammar, Syed Adnan Haider, Nazish Badar, Qasim Malik, Afreenish Amir, Shahjahan Tabussam	https://www.gisaid.org/	?	?	2022-08-05	?
602	hCoV-19/Pakistan/NIH-B76-S16/2022	betacoronavirus	EPI_ISL_14259946	?	2022-07-20	Asia	Pakistan	Mirpur	AJK		Asia	Pakistan	Mirpur	genome	29759	Human	28	Female	?	BA.5.2	GRA	PCR Laboratory, Divisional Head Quarters Teaching Hospital,Mirpur, Azad Kashmir, Pakistan	Department of Virology, National Institute of Health, Islamabad, Pakistan	Massab Umair, Aamer Ikram, Muhammad Salman, Zaira Rehman, Muhammad Ammar, Syed Adnan Haider, Nazish Badar, Qasim Malik, Afreenish Amir, Shahjahan Tabussam	https://www.gisaid.org/	?	?	2022-08-05	?
603	hCoV-19/Pakistan/NIH-B76-S17/2022	betacoronavirus	EPI_ISL_14259947	?	2022-07-19	Asia	Pakistan	Mirpur	AJK		Asia	Pakistan	Mirpur	genome	29756	Human	32	Female	?	BA.5.2	GRA	PCR Laboratory, Divisional Head Quarters Teaching Hospital,Mirpur, Azad Kashmir, Pakistan	Department of Virology, National Institute of Health, Islamabad, Pakistan	Massab Umair, Aamer Ikram, Muhammad Salman, Zaira Rehman, Muhammad Ammar, Syed Adnan Haider, Nazish Badar, Qasim Malik, Afreenish Amir, Shahjahan Tabussam	https://www.gisaid.org/	?	?	2022-08-05	?
604	hCoV-19/Pakistan/NIH-B76-S11/2022	betacoronavirus	EPI_ISL_14259953	?	2022-07-23	Asia	Pakistan	Mirpur	AJK		Asia	Pakistan	Mirpur	genome	29754	Human	21	Male	?	BA.5.2	GRA	PCR Laboratory, Divisional Head Quarters Teaching Hospital,Mirpur, Azad Kashmir, Pakistan	Department of Virology, National Institute of Health, Islamabad, Pakistan	Massab Umair, Aamer Ikram, Muhammad Salman, Zaira Rehman, Muhammad Ammar, Syed Adnan Haider, Nazish Badar, Qasim Malik, Afreenish Amir, Shahjahan Tabussam	https://www.gisaid.org/	?	?	2022-08-05	?
605	hCoV-19/Pakistan/NIH-B76-S7/2022	betacoronavirus	EPI_ISL_14259937	?	2022-07-24	Asia	Pakistan	Mirpur	AJK		Asia	Pakistan	Mirpur	genome	29762	Human	60	Female	?	BA.2	GRA	PCR Laboratory, Divisional Head Quarters Teaching Hospital,Mirpur, Azad Kashmir, Pakistan	Department of Virology, National Institute of Health, Islamabad, Pakistan	Massab Umair, Aamer Ikram, Muhammad Salman, Zaira Rehman, Muhammad Ammar, Syed Adnan Haider, Nazish Badar, Qasim Malik, Afreenish Amir, Shahjahan Tabussam	https://www.gisaid.org/	?	?	2022-08-05	?
606	hCoV-19/Pakistan/NIH-B76-S8/2022	betacoronavirus	EPI_ISL_14259954	?	2022-07-24	Asia	Pakistan	Mirpur	AJK		Asia	Pakistan	Mirpur	genome	29751	Human	44	Male	?	BA.5.2	GRA	PCR Laboratory, Divisional Head Quarters Teaching Hospital,Mirpur, Azad Kashmir, Pakistan	Department of Virology, National Institute of Health, Islamabad, Pakistan	Massab Umair, Aamer Ikram, Muhammad Salman, Zaira Rehman, Muhammad Ammar, Syed Adnan Haider, Nazish Badar, Qasim Malik, Afreenish Amir, Shahjahan Tabussam	https://www.gisaid.org/	?	?	2022-08-05	?
607	hCoV-19/Pakistan/NIH-B76-S14/2022	betacoronavirus	EPI_ISL_14259944	?	2022-07-22	Asia	Pakistan	Mirpur	AJK		Asia	Pakistan	Mirpur	genome	29780	Human	27	Female	?	BA.5.2	GRA	PCR Laboratory, Divisional Head Quarters Teaching Hospital,Mirpur, Azad Kashmir, Pakistan	Department of Virology, National Institute of Health, Islamabad, Pakistan	Massab Umair, Aamer Ikram, Muhammad Salman, Zaira Rehman, Muhammad Ammar, Syed Adnan Haider, Nazish Badar, Qasim Malik, Afreenish Amir, Shahjahan Tabussam	https://www.gisaid.org/	?	?	2022-08-05	?
608	hCoV-19/Pakistan/NIH-B76-S1/2022	betacoronavirus	EPI_ISL_14259938	?	2022-07-25	Asia	Pakistan	Mirpur	AJK		Asia	Pakistan	Mirpur	genome	29781	Human	24	Female	?	BA.5.2	GRA	PCR Laboratory, Divisional Head Quarters Teaching Hospital,Mirpur, Azad Kashmir, Pakistan	Department of Virology, National Institute of Health, Islamabad, Pakistan	Massab Umair, Aamer Ikram, Muhammad Salman, Zaira Rehman, Muhammad Ammar, Syed Adnan Haider, Nazish Badar, Qasim Malik, Afreenish Amir, Shahjahan Tabussam	https://www.gisaid.org/	?	?	2022-08-05	?
609	hCoV-19/Pakistan/NIH-B76-S12/2022	betacoronavirus	EPI_ISL_14259950	?	2022-07-23	Asia	Pakistan	Mirpur	AJK		Asia	Pakistan	Mirpur	genome	29748	Human	27	Female	?	BA.4	GRA	PCR Laboratory, Divisional Head Quarters Teaching Hospital,Mirpur, Azad Kashmir, Pakistan	Department of Virology, National Institute of Health, Islamabad, Pakistan	Massab Umair, Aamer Ikram, Muhammad Salman, Zaira Rehman, Muhammad Ammar, Syed Adnan Haider, Nazish Badar, Qasim Malik, Afreenish Amir, Shahjahan Tabussam	https://www.gisaid.org/	?	?	2022-08-05	?
610	hCoV-19/Pakistan/NIH-B76-S18/2022	betacoronavirus	EPI_ISL_14259952	?	2022-07-17	Asia	Pakistan	Mirpur	AJK		Asia	Pakistan	Mirpur	genome	29781	Human	18	Male	?	BA.5.2	GRA	PCR Laboratory, Divisional Head Quarters Teaching Hospital,Mirpur, Azad Kashmir, Pakistan	Department of Virology, National Institute of Health, Islamabad, Pakistan	Massab Umair, Aamer Ikram, Muhammad Salman, Zaira Rehman, Muhammad Ammar, Syed Adnan Haider, Nazish Badar, Qasim Malik, Afreenish Amir, Shahjahan Tabussam	https://www.gisaid.org/	?	?	2022-08-05	?
611	hCoV-19/Pakistan/NIH-B76-S10/2022	betacoronavirus	EPI_ISL_14259955	?	2022-07-24	Asia	Pakistan	Mirpur	AJK		Asia	Pakistan	Mirpur	genome	29774	Human	18	Male	?	BA.4	GRA	PCR Laboratory, Divisional Head Quarters Teaching Hospital,Mirpur, Azad Kashmir, Pakistan	Department of Virology, National Institute of Health, Islamabad, Pakistan	Massab Umair, Aamer Ikram, Muhammad Salman, Zaira Rehman, Muhammad Ammar, Syed Adnan Haider, Nazish Badar, Qasim Malik, Afreenish Amir, Shahjahan Tabussam	https://www.gisaid.org/	?	?	2022-08-05	?
612	hCoV-19/Pakistan/NIH-B76-S13/2022	betacoronavirus	EPI_ISL_14259943	?	2022-07-16	Asia	Pakistan	Mirpur	AJK		Asia	Pakistan	Mirpur	genome	29760	Human	36	Male	?	BA.5.2	GRA	PCR Laboratory, Divisional Head Quarters Teaching Hospital,Mirpur, Azad Kashmir, Pakistan	Department of Virology, National Institute of Health, Islamabad, Pakistan	Massab Umair, Aamer Ikram, Muhammad Salman, Zaira Rehman, Muhammad Ammar, Syed Adnan Haider, Nazish Badar, Qasim Malik, Afreenish Amir, Shahjahan Tabussam	https://www.gisaid.org/	?	?	2022-08-05	?
613	hCoV-19/Pakistan/NIH-B76-S9/2022	betacoronavirus	EPI_ISL_14259942	?	2022-07-24	Asia	Pakistan	Mirpur	AJK		Asia	Pakistan	Mirpur	genome	29756	Human	22	Male	?	BA.5.2	GRA	PCR Laboratory, Divisional Head Quarters Teaching Hospital,Mirpur, Azad Kashmir, Pakistan	Department of Virology, National Institute of Health, Islamabad, Pakistan	Massab Umair, Aamer Ikram, Muhammad Salman, Zaira Rehman, Muhammad Ammar, Syed Adnan Haider, Nazish Badar, Qasim Malik, Afreenish Amir, Shahjahan Tabussam	https://www.gisaid.org/	?	?	2022-08-05	?
614	hCoV-19/Pakistan/NIH-B76-S20/2022	betacoronavirus	EPI_ISL_14259951	?	2022-07-09	Asia	Pakistan	Mirpur	AJK		Asia	Pakistan	Mirpur	genome	29751	Human	20	Male	?	BA.4	GRA	PCR Laboratory, Divisional Head Quarters Teaching Hospital,Mirpur, Azad Kashmir, Pakistan	Department of Virology, National Institute of Health, Islamabad, Pakistan	Massab Umair, Aamer Ikram, Muhammad Salman, Zaira Rehman, Muhammad Ammar, Syed Adnan Haider, Nazish Badar, Qasim Malik, Afreenish Amir, Shahjahan Tabussam	https://www.gisaid.org/	?	?	2022-08-05	?
615	hCoV-19/Pakistan/NIH-B76-S2/2022	betacoronavirus	EPI_ISL_14259939	?	2022-07-25	Asia	Pakistan	Mirpur	AJK		Asia	Pakistan	Mirpur	genome	29758	Human	35	Male	?	BA.5.2	GRA	PCR Laboratory, Divisional Head Quarters Teaching Hospital,Mirpur, Azad Kashmir, Pakistan	Department of Virology, National Institute of Health, Islamabad, Pakistan	Massab Umair, Aamer Ikram, Muhammad Salman, Zaira Rehman, Muhammad Ammar, Syed Adnan Haider, Nazish Badar, Qasim Malik, Afreenish Amir, Shahjahan Tabussam	https://www.gisaid.org/	?	?	2022-08-05	?
616	hCoV-19/Pakistan/NIH-B76-S19/2022	betacoronavirus	EPI_ISL_14259948	?	2022-07-04	Asia	Pakistan	Mirpur	AJK		Asia	Pakistan	Mirpur	genome	29784	Human	54	Female	?	BA.5.2.1	GRA	PCR Laboratory, Divisional Head Quarters Teaching Hospital,Mirpur, Azad Kashmir, Pakistan	Department of Virology, National Institute of Health, Islamabad, Pakistan	Massab Umair, Aamer Ikram, Muhammad Salman, Zaira Rehman, Muhammad Ammar, Syed Adnan Haider, Nazish Badar, Qasim Malik, Afreenish Amir, Shahjahan Tabussam	https://www.gisaid.org/	?	?	2022-08-05	?
617	hCoV-19/Pakistan/NIH-B76-S22/2022	betacoronavirus	EPI_ISL_14259949	?	2022-07-13	Asia	Pakistan	Mirpur	AJK		Asia	Pakistan	Mirpur	genome	29750	Human	25	Female	?	BA.5.2	GRA	PCR Laboratory, Divisional Head Quarters Teaching Hospital,Mirpur, Azad Kashmir, Pakistan	Department of Virology, National Institute of Health, Islamabad, Pakistan	Massab Umair, Aamer Ikram, Muhammad Salman, Zaira Rehman, Muhammad Ammar, Syed Adnan Haider, Nazish Badar, Qasim Malik, Afreenish Amir, Shahjahan Tabussam	https://www.gisaid.org/	?	?	2022-08-05	?
618	hCoV-19/Pakistan/NIH-B75-S10/2022	betacoronavirus	EPI_ISL_14261399	?	2022-08-01	Asia	Pakistan	Islamabad	ICT		Asia	Pakistan	Islamabad	genome	29738	Human	23	Female	?	BA.5.2	GRA	Department of Virology, National Institute of Health, Islamabad, Pakistan	Department of Virology, National Institute of Health, Islamabad, Pakistan	Massab Umair, Aamer Ikram, Muhammad Salman, Zaira Rehman, Muhammad Ammar, Syed Adnan Haider, Nazish Badar, Qasim Malik, Afreenish Amir	https://www.gisaid.org/	?	?	2022-08-05	?
619	hCoV-19/Pakistan/NIH-B75-S1/2022	betacoronavirus	EPI_ISL_14261384	?	2022-08-01	Asia	Pakistan	Islamabad	ICT		Asia	Pakistan	Islamabad	genome	29755	Human	74	Male	?	BA.5.2	GRA	Department of Virology, National Institute of Health, Islamabad, Pakistan	Department of Virology, National Institute of Health, Islamabad, Pakistan	Massab Umair, Aamer Ikram, Muhammad Salman, Zaira Rehman, Muhammad Ammar, Syed Adnan Haider, Nazish Badar, Qasim Malik, Afreenish Amir	https://www.gisaid.org/	?	?	2022-08-05	?
620	hCoV-19/Pakistan/NIH-B75-S15/2022	betacoronavirus	EPI_ISL_14261393	?	2022-08-01	Asia	Pakistan	Islamabad	ICT		Asia	Pakistan	Islamabad	genome	29755	Human	55	Male	?	BA.5.2.1	GRA	Department of Virology, National Institute of Health, Islamabad, Pakistan	Department of Virology, National Institute of Health, Islamabad, Pakistan	Massab Umair, Aamer Ikram, Muhammad Salman, Zaira Rehman, Muhammad Ammar, Syed Adnan Haider, Nazish Badar, Qasim Malik, Afreenish Amir	https://www.gisaid.org/	?	?	2022-08-05	?
621	hCoV-19/Pakistan/NIH-B75-S9/2022	betacoronavirus	EPI_ISL_14261389	?	2022-08-01	Asia	Pakistan	Islamabad	ICT		Asia	Pakistan	Islamabad	genome	29776	Human	60	Male	?	BA.5.2	GRA	Department of Virology, National Institute of Health, Islamabad, Pakistan	Department of Virology, National Institute of Health, Islamabad, Pakistan	Massab Umair, Aamer Ikram, Muhammad Salman, Zaira Rehman, Muhammad Ammar, Syed Adnan Haider, Nazish Badar, Qasim Malik, Afreenish Amir	https://www.gisaid.org/	?	?	2022-08-05	?
622	hCoV-19/Pakistan/NIH-B75-S21/2022	betacoronavirus	EPI_ISL_14261382	?	2022-07-25	Asia	Pakistan	Mirpur	AJK		Asia	Pakistan	Mirpur	genome	29766	Human	21	Male	?	BA.5.2	GRA	PCR Laboratory, Divisional Head Quarters Teaching Hospital,Mirpur, Azad Kashmir, Pakistan	Department of Virology, National Institute of Health, Islamabad, Pakistan	Massab Umair, Aamer Ikram, Muhammad Salman, Zaira Rehman, Muhammad Ammar, Syed Adnan Haider, Nazish Badar, Qasim Malik, Afreenish Amir, Shahjahan Tabussam	https://www.gisaid.org/	?	?	2022-08-05	?
623	hCoV-19/Pakistan/NIH-B75-S12/2022	betacoronavirus	EPI_ISL_14261391	?	2022-08-01	Asia	Pakistan	Islamabad	ICT		Asia	Pakistan	Islamabad	genome	29756	Human	26	Male	?	BA.5.2	GRA	Department of Virology, National Institute of Health, Islamabad, Pakistan	Department of Virology, National Institute of Health, Islamabad, Pakistan	Massab Umair, Aamer Ikram, Muhammad Salman, Zaira Rehman, Muhammad Ammar, Syed Adnan Haider, Nazish Badar, Qasim Malik, Afreenish Amir	https://www.gisaid.org/	?	?	2022-08-05	?
624	hCoV-19/Pakistan/NIH-B75-S5/2022	betacoronavirus	EPI_ISL_14261401	?	2022-08-01	Asia	Pakistan	Islamabad	ICT		Asia	Pakistan	Islamabad	genome	29751	Human	60	Male	?	BA.5.2	GRA	Department of Virology, National Institute of Health, Islamabad, Pakistan	Department of Virology, National Institute of Health, Islamabad, Pakistan	Massab Umair, Aamer Ikram, Muhammad Salman, Zaira Rehman, Muhammad Ammar, Syed Adnan Haider, Nazish Badar, Qasim Malik, Afreenish Amir	https://www.gisaid.org/	?	?	2022-08-05	?
625	hCoV-19/Pakistan/NIH-B75-S6/2022	betacoronavirus	EPI_ISL_14261387	?	2022-08-01	Asia	Pakistan	Islamabad	ICT		Asia	Pakistan	Islamabad	genome	29755	Human	18	Male	?	BA.5.2	GRA	Department of Virology, National Institute of Health, Islamabad, Pakistan	Department of Virology, National Institute of Health, Islamabad, Pakistan	Massab Umair, Aamer Ikram, Muhammad Salman, Zaira Rehman, Muhammad Ammar, Syed Adnan Haider, Nazish Badar, Qasim Malik, Afreenish Amir	https://www.gisaid.org/	?	?	2022-08-05	?
626	hCoV-19/Pakistan/NIH-B75-S4/2022	betacoronavirus	EPI_ISL_14261386	?	2022-08-01	Asia	Pakistan	Islamabad	ICT		Asia	Pakistan	Islamabad	genome	29754	Human	36	Female	?	BA.5.2	GRA	Department of Virology, National Institute of Health, Islamabad, Pakistan	Department of Virology, National Institute of Health, Islamabad, Pakistan	Massab Umair, Aamer Ikram, Muhammad Salman, Zaira Rehman, Muhammad Ammar, Syed Adnan Haider, Nazish Badar, Qasim Malik, Afreenish Amir	https://www.gisaid.org/	?	?	2022-08-05	?
627	hCoV-19/Pakistan/NIH-B75-S13/2022	betacoronavirus	EPI_ISL_14261402	?	2022-08-01	Asia	Pakistan	Islamabad	ICT		Asia	Pakistan	Islamabad	genome	29754	Human	24	Male	?	BA.5.2	GRA	Department of Virology, National Institute of Health, Islamabad, Pakistan	Department of Virology, National Institute of Health, Islamabad, Pakistan	Massab Umair, Aamer Ikram, Muhammad Salman, Zaira Rehman, Muhammad Ammar, Syed Adnan Haider, Nazish Badar, Qasim Malik, Afreenish Amir	https://www.gisaid.org/	?	?	2022-08-05	?
628	hCoV-19/Pakistan/NIH-B75-S19/2022	betacoronavirus	EPI_ISL_14261403	?	2022-07-31	Asia	Pakistan	Islamabad	ICT		Asia	Pakistan	Islamabad	genome	29748	Human	68	Male	?	BA.5.2	GRA	Department of Virology, National Institute of Health, Islamabad, Pakistan	Department of Virology, National Institute of Health, Islamabad, Pakistan	Massab Umair, Aamer Ikram, Muhammad Salman, Zaira Rehman, Muhammad Ammar, Syed Adnan Haider, Nazish Badar, Qasim Malik, Afreenish Amir	https://www.gisaid.org/	?	?	2022-08-05	?
629	hCoV-19/Pakistan/NIH-B75-S22/2022	betacoronavirus	EPI_ISL_14261383	?	2022-07-25	Asia	Pakistan	Mirpur	AJK		Asia	Pakistan	Mirpur	genome	29773	Human	42	Male	?	BA.5.2	GRA	PCR Laboratory, Divisional Head Quarters Teaching Hospital,Mirpur, Azad Kashmir, Pakistan	Department of Virology, National Institute of Health, Islamabad, Pakistan	Massab Umair, Aamer Ikram, Muhammad Salman, Zaira Rehman, Muhammad Ammar, Syed Adnan Haider, Nazish Badar, Qasim Malik, Afreenish Amir, Shahjahan Tabussam	https://www.gisaid.org/	?	?	2022-08-05	?
630	hCoV-19/Pakistan/NIH-B75-S3/2022	betacoronavirus	EPI_ISL_14261385	?	2022-08-01	Asia	Pakistan	Islamabad	ICT		Asia	Pakistan	Islamabad	genome	29758	Human	45	Male	?	BA.5.2	GRA	Department of Virology, National Institute of Health, Islamabad, Pakistan	Department of Virology, National Institute of Health, Islamabad, Pakistan	Massab Umair, Aamer Ikram, Muhammad Salman, Zaira Rehman, Muhammad Ammar, Syed Adnan Haider, Nazish Badar, Qasim Malik, Afreenish Amir	https://www.gisaid.org/	?	?	2022-08-05	?
631	hCoV-19/Pakistan/NIH-B75-S8/2022	betacoronavirus	EPI_ISL_14261388	?	2022-08-01	Asia	Pakistan	Islamabad	ICT		Asia	Pakistan	Islamabad	genome	29777	Human	54	Male	?	BA.5.2	GRA	Department of Virology, National Institute of Health, Islamabad, Pakistan	Department of Virology, National Institute of Health, Islamabad, Pakistan	Massab Umair, Aamer Ikram, Muhammad Salman, Zaira Rehman, Muhammad Ammar, Syed Adnan Haider, Nazish Badar, Qasim Malik, Afreenish Amir	https://www.gisaid.org/	?	?	2022-08-05	?
632	hCoV-19/Pakistan/NIH-B75-S14/2022	betacoronavirus	EPI_ISL_14261392	?	2022-08-01	Asia	Pakistan	Islamabad	ICT		Asia	Pakistan	Islamabad	genome	29755	Human	20	Female	?	BA.5.2	GRA	Department of Virology, National Institute of Health, Islamabad, Pakistan	Department of Virology, National Institute of Health, Islamabad, Pakistan	Massab Umair, Aamer Ikram, Muhammad Salman, Zaira Rehman, Muhammad Ammar, Syed Adnan Haider, Nazish Badar, Qasim Malik, Afreenish Amir	https://www.gisaid.org/	?	?	2022-08-05	?
633	hCoV-19/Pakistan/NIH-B75-S17/2022	betacoronavirus	EPI_ISL_14261395	?	2022-07-31	Asia	Pakistan	Islamabad	ICT		Asia	Pakistan	Islamabad	genome	29746	Human	29	Female	?	BA.4.1	GRA	Department of Virology, National Institute of Health, Islamabad, Pakistan	Department of Virology, National Institute of Health, Islamabad, Pakistan	Massab Umair, Aamer Ikram, Muhammad Salman, Zaira Rehman, Muhammad Ammar, Syed Adnan Haider, Nazish Badar, Qasim Malik, Afreenish Amir	https://www.gisaid.org/	?	?	2022-08-05	?
634	hCoV-19/Pakistan/NIH-B75-S11/2022	betacoronavirus	EPI_ISL_14261390	?	2022-08-01	Asia	Pakistan	Islamabad	ICT		Asia	Pakistan	Islamabad	genome	29757	Human	30	Male	?	BA.5.2	GRA	Department of Virology, National Institute of Health, Islamabad, Pakistan	Department of Virology, National Institute of Health, Islamabad, Pakistan	Massab Umair, Aamer Ikram, Muhammad Salman, Zaira Rehman, Muhammad Ammar, Syed Adnan Haider, Nazish Badar, Qasim Malik, Afreenish Amir	https://www.gisaid.org/	?	?	2022-08-05	?
635	hCoV-19/Pakistan/NIH-B75-S16/2022	betacoronavirus	EPI_ISL_14261394	?	2022-08-01	Asia	Pakistan	Islamabad	ICT		Asia	Pakistan	Islamabad	genome	29758	Human	53	Female	?	BA.5.2.1	GRA	Department of Virology, National Institute of Health, Islamabad, Pakistan	Department of Virology, National Institute of Health, Islamabad, Pakistan	Massab Umair, Aamer Ikram, Muhammad Salman, Zaira Rehman, Muhammad Ammar, Syed Adnan Haider, Nazish Badar, Qasim Malik, Afreenish Amir	https://www.gisaid.org/	?	?	2022-08-05	?
636	hCoV-19/Pakistan/NIH-B75-S2/2022	betacoronavirus	EPI_ISL_14261398	?	2022-08-01	Asia	Pakistan	Islamabad	ICT		Asia	Pakistan	Islamabad	genome	29753	Human	48	Male	?	BA.5.2	GRA	Department of Virology, National Institute of Health, Islamabad, Pakistan	Department of Virology, National Institute of Health, Islamabad, Pakistan	Massab Umair, Aamer Ikram, Muhammad Salman, Zaira Rehman, Muhammad Ammar, Syed Adnan Haider, Nazish Badar, Qasim Malik, Afreenish Amir	https://www.gisaid.org/	?	?	2022-08-05	?
637	hCoV-19/Pakistan/NIH-B75-S7/2022	betacoronavirus	EPI_ISL_14261400	?	2022-08-01	Asia	Pakistan	Islamabad	ICT		Asia	Pakistan	Islamabad	genome	29752	Human	56	Female	?	BA.5.2.1	GRA	Department of Virology, National Institute of Health, Islamabad, Pakistan	Department of Virology, National Institute of Health, Islamabad, Pakistan	Massab Umair, Aamer Ikram, Muhammad Salman, Zaira Rehman, Muhammad Ammar, Syed Adnan Haider, Nazish Badar, Qasim Malik, Afreenish Amir	https://www.gisaid.org/	?	?	2022-08-05	?
638	hCoV-19/Pakistan/NIH-B73-S21/2022	betacoronavirus	EPI_ISL_14290574	?	2022-06-29	Asia	Pakistan	Gilgit	Gilgit Baltistan		Asia	Pakistan	Gilgit	genome	29756	Human	23	Male	?	BA.5.2	GRA	COVID-19 PCR Laboratory, Provincial Headquarter Hospital, Gilgit-Baltistan, Pakistan	Department of Virology, National Institute of Health, Islamabad, Pakistan	Massab Umair, Aamer Ikram, Muhammad Salman, Zaira Rehman, Muhammad Ammar, Syed Adnan Haider, Nazish Badar, Qasim Malik, Afreenish Amir, Mumtaz Hassan, Muzammil Hassan, Minhas Alam, Mudassir Hassan	https://www.gisaid.org/	?	?	2022-08-06	?
639	hCoV-19/Pakistan/NIH-B73-S22/2022	betacoronavirus	EPI_ISL_14290575	?	2022-07-13	Asia	Pakistan	Gilgit	Gilgit Baltistan		Asia	Pakistan	Gilgit	genome	29757	Human	36	Female	?	BA.5.2	GRA	COVID-19 PCR Laboratory, Provincial Headquarter Hospital, Gilgit-Baltistan, Pakistan	Department of Virology, National Institute of Health, Islamabad, Pakistan	Massab Umair, Aamer Ikram, Muhammad Salman, Zaira Rehman, Muhammad Ammar, Syed Adnan Haider, Nazish Badar, Qasim Malik, Afreenish Amir, Mumtaz Hassan, Muzammil Hassan, Minhas Alam, Mudassir Hassan	https://www.gisaid.org/	?	?	2022-08-06	?
640	hCoV-19/Pakistan/NIH-B73-S10/2022	betacoronavirus	EPI_ISL_14290563	?	2022-07-21	Asia	Pakistan	Gilgit	Gilgit Baltistan		Asia	Pakistan	Gilgit	genome	29772	Human	55	Male	?	BA.5.2	GRA	COVID-19 PCR Laboratory, Provincial Headquarter Hospital, Gilgit-Baltistan, Pakistan	Department of Virology, National Institute of Health, Islamabad, Pakistan	Massab Umair, Aamer Ikram, Muhammad Salman, Zaira Rehman, Muhammad Ammar, Syed Adnan Haider, Nazish Badar, Qasim Malik, Afreenish Amir, Mumtaz Hassan, Muzammil Hassan, Minhas Alam, Mudassir Hassan	https://www.gisaid.org/	?	?	2022-08-06	?
641	hCoV-19/Pakistan/NIH-B73-S18/2022	betacoronavirus	EPI_ISL_14290571	?	2022-07-13	Asia	Pakistan	Gilgit	Gilgit Baltistan		Asia	Pakistan	Gilgit	genome	29776	Human	44	Male	?	BA.5.2	GRA	COVID-19 PCR Laboratory, Provincial Headquarter Hospital, Gilgit-Baltistan, Pakistan	Department of Virology, National Institute of Health, Islamabad, Pakistan	Massab Umair, Aamer Ikram, Muhammad Salman, Zaira Rehman, Muhammad Ammar, Syed Adnan Haider, Nazish Badar, Qasim Malik, Afreenish Amir, Mumtaz Hassan, Muzammil Hassan, Minhas Alam, Mudassir Hassan	https://www.gisaid.org/	?	?	2022-08-06	?
642	hCoV-19/Pakistan/NIH-B73-S20/2022	betacoronavirus	EPI_ISL_14290573	?	2022-07-05	Asia	Pakistan	Gilgit	Gilgit Baltistan		Asia	Pakistan	Gilgit	genome	29743	Human	42	Female	?	BA.4	GRA	COVID-19 PCR Laboratory, Provincial Headquarter Hospital, Gilgit-Baltistan, Pakistan	Department of Virology, National Institute of Health, Islamabad, Pakistan	Massab Umair, Aamer Ikram, Muhammad Salman, Zaira Rehman, Muhammad Ammar, Syed Adnan Haider, Nazish Badar, Qasim Malik, Afreenish Amir, Mumtaz Hassan, Muzammil Hassan, Minhas Alam, Mudassir Hassan	https://www.gisaid.org/	?	?	2022-08-06	?
643	hCoV-19/Pakistan/NIH-B73-S8/2022	betacoronavirus	EPI_ISL_14290561	?	2022-07-16	Asia	Pakistan	Gilgit	Gilgit Baltistan		Asia	Pakistan	Gilgit	genome	29783	Human	27	Male	?	BA.5.2	GRA	COVID-19 PCR Laboratory, Provincial Headquarter Hospital, Gilgit-Baltistan, Pakistan	Department of Virology, National Institute of Health, Islamabad, Pakistan	Massab Umair, Aamer Ikram, Muhammad Salman, Zaira Rehman, Muhammad Ammar, Syed Adnan Haider, Nazish Badar, Qasim Malik, Afreenish Amir, Mumtaz Hassan, Muzammil Hassan, Minhas Alam, Mudassir Hassan	https://www.gisaid.org/	?	?	2022-08-06	?
644	hCoV-19/Pakistan/NIH-B73-S13/2022	betacoronavirus	EPI_ISL_14290566	?	2022-07-16	Asia	Pakistan	Gilgit	Gilgit Baltistan		Asia	Pakistan	Gilgit	genome	29757	Human	0	Male	?	BA.5.2	GRA	COVID-19 PCR Laboratory, Provincial Headquarter Hospital, Gilgit-Baltistan, Pakistan	Department of Virology, National Institute of Health, Islamabad, Pakistan	Massab Umair, Aamer Ikram, Muhammad Salman, Zaira Rehman, Muhammad Ammar, Syed Adnan Haider, Nazish Badar, Qasim Malik, Afreenish Amir, Mumtaz Hassan, Muzammil Hassan, Minhas Alam, Mudassir Hassan	https://www.gisaid.org/	?	?	2022-08-06	?
645	hCoV-19/Pakistan/NIH-B73-S11/2022	betacoronavirus	EPI_ISL_14290564	?	2022-06-23	Asia	Pakistan	Gilgit	Gilgit Baltistan		Asia	Pakistan	Gilgit	genome	29769	Human	51	Male	?	BA.2	GRA	COVID-19 PCR Laboratory, Provincial Headquarter Hospital, Gilgit-Baltistan, Pakistan	Department of Virology, National Institute of Health, Islamabad, Pakistan	Massab Umair, Aamer Ikram, Muhammad Salman, Zaira Rehman, Muhammad Ammar, Syed Adnan Haider, Nazish Badar, Qasim Malik, Afreenish Amir, Mumtaz Hassan, Muzammil Hassan, Minhas Alam, Mudassir Hassan	https://www.gisaid.org/	?	?	2022-08-06	?
646	hCoV-19/Pakistan/NIH-B73-S16/2022	betacoronavirus	EPI_ISL_14290569	?	2022-07-04	Asia	Pakistan	Gilgit	Gilgit Baltistan		Asia	Pakistan	Gilgit	genome	29758	Human	24	Male	?	BA.5.2.1	GRA	COVID-19 PCR Laboratory, Provincial Headquarter Hospital, Gilgit-Baltistan, Pakistan	Department of Virology, National Institute of Health, Islamabad, Pakistan	Massab Umair, Aamer Ikram, Muhammad Salman, Zaira Rehman, Muhammad Ammar, Syed Adnan Haider, Nazish Badar, Qasim Malik, Afreenish Amir, Mumtaz Hassan, Muzammil Hassan, Minhas Alam, Mudassir Hassan	https://www.gisaid.org/	?	?	2022-08-06	?
647	hCoV-19/Pakistan/NIH-B73-S9/2022	betacoronavirus	EPI_ISL_14290562	?	2022-07-14	Asia	Pakistan	Gilgit	Gilgit Baltistan		Asia	Pakistan	Gilgit	genome	29784	Human	65	Female	?	BA.5.2.1	GRA	COVID-19 PCR Laboratory, Provincial Headquarter Hospital, Gilgit-Baltistan, Pakistan	Department of Virology, National Institute of Health, Islamabad, Pakistan	Massab Umair, Aamer Ikram, Muhammad Salman, Zaira Rehman, Muhammad Ammar, Syed Adnan Haider, Nazish Badar, Qasim Malik, Afreenish Amir, Mumtaz Hassan, Muzammil Hassan, Minhas Alam, Mudassir Hassan	https://www.gisaid.org/	?	?	2022-08-06	?
648	hCoV-19/Pakistan/NIH-B73-S12/2022	betacoronavirus	EPI_ISL_14290565	?	2022-06-23	Asia	Pakistan	Gilgit	Gilgit Baltistan		Asia	Pakistan	Gilgit	genome	29757	Human	13	Male	?	BA.5.2	GRA	COVID-19 PCR Laboratory, Provincial Headquarter Hospital, Gilgit-Baltistan, Pakistan	Department of Virology, National Institute of Health, Islamabad, Pakistan	Massab Umair, Aamer Ikram, Muhammad Salman, Zaira Rehman, Muhammad Ammar, Syed Adnan Haider, Nazish Badar, Qasim Malik, Afreenish Amir, Mumtaz Hassan, Muzammil Hassan, Minhas Alam, Mudassir Hassan	https://www.gisaid.org/	?	?	2022-08-06	?
649	hCoV-19/Pakistan/NIH-B73-S7/2022	betacoronavirus	EPI_ISL_14290560	?	2022-06-27	Asia	Pakistan	Gilgit	Gilgit Baltistan		Asia	Pakistan	Gilgit	genome	29764	Human	80	Male	?	BA.2	GRA	COVID-19 PCR Laboratory, Provincial Headquarter Hospital, Gilgit-Baltistan, Pakistan	Department of Virology, National Institute of Health, Islamabad, Pakistan	Massab Umair, Aamer Ikram, Muhammad Salman, Zaira Rehman, Muhammad Ammar, Syed Adnan Haider, Nazish Badar, Qasim Malik, Afreenish Amir, Mumtaz Hassan, Muzammil Hassan, Minhas Alam, Mudassir Hassan	https://www.gisaid.org/	?	?	2022-08-06	?
650	hCoV-19/Pakistan/NIH-B73-S5/2022	betacoronavirus	EPI_ISL_14290558	?	2022-07-25	Asia	Pakistan	Islamabad	ICT		Asia	Pakistan	Islamabad	genome	29757	Human	28	Male	?	BA.5.2	GRA	Department of Virology, National Institute of Health, Islamabad, Pakistan	Department of Virology, National Institute of Health, Islamabad, Pakistan	Massab Umair, Aamer Ikram, Muhammad Salman, Zaira Rehman, Muhammad Ammar, Syed Adnan Haider, Nazish Badar, Qasim Malik	https://www.gisaid.org/	?	?	2022-08-06	?
651	hCoV-19/Pakistan/NIH-B73-S1/2022	betacoronavirus	EPI_ISL_14290556	?	2022-07-25	Asia	Pakistan	Islamabad	ICT		Asia	Pakistan	Islamabad	genome	29757	Human	25	Female	?	BA.5.2	GRA	Department of Virology, National Institute of Health, Islamabad, Pakistan	Department of Virology, National Institute of Health, Islamabad, Pakistan	Massab Umair, Aamer Ikram, Muhammad Salman, Zaira Rehman, Muhammad Ammar, Syed Adnan Haider, Nazish Badar, Qasim Malik	https://www.gisaid.org/	?	?	2022-08-06	?
652	hCoV-19/Pakistan/NIH-B73-S2/2022	betacoronavirus	EPI_ISL_14290557	?	2022-07-26	Asia	Pakistan	Islamabad	ICT		Asia	Pakistan	Islamabad	genome	29761	Human	26	Female	?	BA.5.2	GRA	Department of Virology, National Institute of Health, Islamabad, Pakistan	Department of Virology, National Institute of Health, Islamabad, Pakistan	Massab Umair, Aamer Ikram, Muhammad Salman, Zaira Rehman, Muhammad Ammar, Syed Adnan Haider, Nazish Badar, Qasim Malik	https://www.gisaid.org/	?	?	2022-08-06	?
653	hCoV-19/Pakistan/NIH-B73-S6/2022	betacoronavirus	EPI_ISL_14290559	?	2022-07-25	Asia	Pakistan	Islamabad	ICT		Asia	Pakistan	Islamabad	genome	29783	Human	75	Female	?	BA.5.2	GRA	Department of Virology, National Institute of Health, Islamabad, Pakistan	Department of Virology, National Institute of Health, Islamabad, Pakistan	Massab Umair, Aamer Ikram, Muhammad Salman, Zaira Rehman, Muhammad Ammar, Syed Adnan Haider, Nazish Badar, Qasim Malik	https://www.gisaid.org/	?	?	2022-08-06	?
654	hCoV-19/Pakistan/NIH-B73-S19/2022	betacoronavirus	EPI_ISL_14290572	?	2022-07-21	Asia	Pakistan	Gilgit	Gilgit Baltistan		Asia	Pakistan	Gilgit	genome	29763	Human	103	Female	?	BA.5.2	GRA	COVID-19 PCR Laboratory, Provincial Headquarter Hospital, Gilgit-Baltistan, Pakistan	Department of Virology, National Institute of Health, Islamabad, Pakistan	Massab Umair, Aamer Ikram, Muhammad Salman, Zaira Rehman, Muhammad Ammar, Syed Adnan Haider, Nazish Badar, Qasim Malik, Afreenish Amir, Mumtaz Hassan, Muzammil Hassan, Minhas Alam, Mudassir Hassan	https://www.gisaid.org/	?	?	2022-08-06	?
655	hCoV-19/Pakistan/NIH-B73-S17/2022	betacoronavirus	EPI_ISL_14290570	?	2022-07-21	Asia	Pakistan	Gilgit	Gilgit Baltistan		Asia	Pakistan	Gilgit	genome	29750	Human	22	Male	?	BA.5.2	GRA	COVID-19 PCR Laboratory, Provincial Headquarter Hospital, Gilgit-Baltistan, Pakistan	Department of Virology, National Institute of Health, Islamabad, Pakistan	Massab Umair, Aamer Ikram, Muhammad Salman, Zaira Rehman, Muhammad Ammar, Syed Adnan Haider, Nazish Badar, Qasim Malik, Afreenish Amir, Mumtaz Hassan, Muzammil Hassan, Minhas Alam, Mudassir Hassan	https://www.gisaid.org/	?	?	2022-08-06	?
656	hCoV-19/Pakistan/NIH-B74-S21/2022	betacoronavirus	EPI_ISL_14290626	?	2022-07-14	Asia	Pakistan	Lahore	punjab		Asia	Pakistan	Lahore	genome	29751	Human	36	Female	?	BA.5.2	GRA	Provincial Public Health reference lab, Punjab AIDS Control Program, Lahore, Pakistan	Department of Virology, National Institute of Health, Islamabad, Pakistan	Massab Umair, Aamer Ikram, Muhammad Salman, Zaira Rehman, Muhammad Ammar, Syed Adnan Haider, Nazish Badar, Qasim Malik, Afreenish Amir, Hasnain Javed, Fuzail Ahmad, Awais Gohar, Asim Altaf	https://www.gisaid.org/	?	?	2022-08-06	?
657	hCoV-19/Pakistan/NIH-B74-S16/2022	betacoronavirus	EPI_ISL_14290622	?	2022-07-06	Asia	Pakistan	Lahore	punjab		Asia	Pakistan	Lahore	genome	29762	Human	55	Male	?	BA.5.2	GRA	Provincial Public Health reference lab, Punjab AIDS Control Program, Lahore, Pakistan	Department of Virology, National Institute of Health, Islamabad, Pakistan	Massab Umair, Aamer Ikram, Muhammad Salman, Zaira Rehman, Muhammad Ammar, Syed Adnan Haider, Nazish Badar, Qasim Malik, Afreenish Amir, Hasnain Javed, Fuzail Ahmad, Awais Gohar, Asim Altaf	https://www.gisaid.org/	?	?	2022-08-06	?
658	hCoV-19/Pakistan/NIH-B74-S14/2022	betacoronavirus	EPI_ISL_14290620	?	2022-07-13	Asia	Pakistan	Lahore	punjab		Asia	Pakistan	Lahore	genome	29840	Human	52	Female	?	BA.5.2	GRA	Provincial Public Health reference lab, Punjab AIDS Control Program, Lahore, Pakistan	Department of Virology, National Institute of Health, Islamabad, Pakistan	Massab Umair, Aamer Ikram, Muhammad Salman, Zaira Rehman, Muhammad Ammar, Syed Adnan Haider, Nazish Badar, Qasim Malik, Afreenish Amir, Hasnain Javed, Fuzail Ahmad, Awais Gohar, Asim Altaf	https://www.gisaid.org/	?	?	2022-08-06	?
659	hCoV-19/Pakistan/NIH-B74-S15/2022	betacoronavirus	EPI_ISL_14290621	?	2022-07-06	Asia	Pakistan	Lahore	punjab		Asia	Pakistan	Lahore	genome	29819	Human	20	Female	?	BA.5.2	GRA	Provincial Public Health reference lab, Punjab AIDS Control Program, Lahore, Pakistan	Department of Virology, National Institute of Health, Islamabad, Pakistan	Massab Umair, Aamer Ikram, Muhammad Salman, Zaira Rehman, Muhammad Ammar, Syed Adnan Haider, Nazish Badar, Qasim Malik, Afreenish Amir, Hasnain Javed, Fuzail Ahmad, Awais Gohar, Asim Altaf	https://www.gisaid.org/	?	?	2022-08-06	?
660	hCoV-19/Pakistan/NIH-B74-S19/2022	betacoronavirus	EPI_ISL_14290624	?	2022-07-14	Asia	Pakistan	Lahore	punjab		Asia	Pakistan	Lahore	genome	29770	Human	30	Male	?	BF.2	GRA	Provincial Public Health reference lab, Punjab AIDS Control Program, Lahore, Pakistan	Department of Virology, National Institute of Health, Islamabad, Pakistan	Massab Umair, Aamer Ikram, Muhammad Salman, Zaira Rehman, Muhammad Ammar, Syed Adnan Haider, Nazish Badar, Qasim Malik, Afreenish Amir, Hasnain Javed, Fuzail Ahmad, Awais Gohar, Asim Altaf	https://www.gisaid.org/	?	?	2022-08-06	?
661	hCoV-19/Pakistan/NIH-B74-S6/2022	betacoronavirus	EPI_ISL_14290612	?	2022-07-19	Asia	Pakistan	Gilgit	Gilgit Baltistan		Asia	Pakistan	Gilgit	genome	29739	Human	48	Male	?	BA.4	GRA	COVID-19 PCR Laboratory, Provincial Headquarter Hospital, Gilgit-Baltistan, Pakistan	Department of Virology, National Institute of Health, Islamabad, Pakistan	Massab Umair, Aamer Ikram, Muhammad Salman, Zaira Rehman, Muhammad Ammar, Syed Adnan Haider, Nazish Badar, Qasim Malik, Afreenish Amir, Mumtaz Hassan, Muzammil Hassan, Minhas Alam, Mudassir Hassan	https://www.gisaid.org/	?	?	2022-08-06	?
662	hCoV-19/Pakistan/NIH-B74-S20/2022	betacoronavirus	EPI_ISL_14290625	?	2022-07-14	Asia	Pakistan	Lahore	punjab		Asia	Pakistan	Lahore	genome	29757	Human	31	Male	?	BA.5.2	GRA	Provincial Public Health reference lab, Punjab AIDS Control Program, Lahore, Pakistan	Department of Virology, National Institute of Health, Islamabad, Pakistan	Massab Umair, Aamer Ikram, Muhammad Salman, Zaira Rehman, Muhammad Ammar, Syed Adnan Haider, Nazish Badar, Qasim Malik, Afreenish Amir, Hasnain Javed, Fuzail Ahmad, Awais Gohar, Asim Altaf	https://www.gisaid.org/	?	?	2022-08-06	?
663	hCoV-19/Pakistan/NIH-B74-S18/2022	betacoronavirus	EPI_ISL_14290623	?	2022-07-14	Asia	Pakistan	Lahore	punjab		Asia	Pakistan	Lahore	genome	29783	Human	29	Female	?	BA.5.2	GRA	Provincial Public Health reference lab, Punjab AIDS Control Program, Lahore, Pakistan	Department of Virology, National Institute of Health, Islamabad, Pakistan	Massab Umair, Aamer Ikram, Muhammad Salman, Zaira Rehman, Muhammad Ammar, Syed Adnan Haider, Nazish Badar, Qasim Malik, Afreenish Amir, Hasnain Javed, Fuzail Ahmad, Awais Gohar, Asim Altaf	https://www.gisaid.org/	?	?	2022-08-06	?
664	hCoV-19/Pakistan/NIH-B74-S10/2022	betacoronavirus	EPI_ISL_14290616	?	2022-07-07	Asia	Pakistan	Lahore	punjab		Asia	Pakistan	Lahore	genome	29784	Human	24	Male	?	BA.5.2	GRA	Provincial Public Health reference lab, Punjab AIDS Control Program, Lahore, Pakistan	Department of Virology, National Institute of Health, Islamabad, Pakistan	Massab Umair, Aamer Ikram, Muhammad Salman, Zaira Rehman, Muhammad Ammar, Syed Adnan Haider, Nazish Badar, Qasim Malik, Afreenish Amir, Hasnain Javed, Fuzail Ahmad, Awais Gohar, Asim Altaf	https://www.gisaid.org/	?	?	2022-08-06	?
665	hCoV-19/Pakistan/NIH-B74-S7/2022	betacoronavirus	EPI_ISL_14290613	?	2022-07-14	Asia	Pakistan	Lahore	punjab		Asia	Pakistan	Lahore	genome	29775	Human	53	Male	?	BA.5.2	GRA	Provincial Public Health reference lab, Punjab AIDS Control Program, Lahore, Pakistan	Department of Virology, National Institute of Health, Islamabad, Pakistan	Massab Umair, Aamer Ikram, Muhammad Salman, Zaira Rehman, Muhammad Ammar, Syed Adnan Haider, Nazish Badar, Qasim Malik, Afreenish Amir, Hasnain Javed, Fuzail Ahmad, Awais Gohar, Asim Altaf	https://www.gisaid.org/	?	?	2022-08-06	?
666	hCoV-19/Pakistan/NIH-B74-S12/2022	betacoronavirus	EPI_ISL_14290618	?	2022-07-07	Asia	Pakistan	Lahore	punjab		Asia	Pakistan	Lahore	genome	29759	Human	26	Female	?	BA.2	GRA	Provincial Public Health reference lab, Punjab AIDS Control Program, Lahore, Pakistan	Department of Virology, National Institute of Health, Islamabad, Pakistan	Massab Umair, Aamer Ikram, Muhammad Salman, Zaira Rehman, Muhammad Ammar, Syed Adnan Haider, Nazish Badar, Qasim Malik, Afreenish Amir, Hasnain Javed, Fuzail Ahmad, Awais Gohar, Asim Altaf	https://www.gisaid.org/	?	?	2022-08-06	?
667	hCoV-19/Pakistan/NIH-B74-S8/2022	betacoronavirus	EPI_ISL_14290614	?	2022-07-13	Asia	Pakistan	Lahore	punjab		Asia	Pakistan	Lahore	genome	29759	Human	24	Female	?	BA.5.2	GRA	Provincial Public Health reference lab, Punjab AIDS Control Program, Lahore, Pakistan	Department of Virology, National Institute of Health, Islamabad, Pakistan	Massab Umair, Aamer Ikram, Muhammad Salman, Zaira Rehman, Muhammad Ammar, Syed Adnan Haider, Nazish Badar, Qasim Malik, Afreenish Amir, Hasnain Javed, Fuzail Ahmad, Awais Gohar, Asim Altaf	https://www.gisaid.org/	?	?	2022-08-06	?
668	hCoV-19/Pakistan/NIH-B74-S2/2022	betacoronavirus	EPI_ISL_14290608	?	2022-07-13	Asia	Pakistan	Lahore	punjab		Asia	Pakistan	Lahore	genome	29785	Human	25	Female	?	BA.5.2	GRA	Provincial Public Health reference lab, Punjab AIDS Control Program, Lahore, Pakistan	Department of Virology, National Institute of Health, Islamabad, Pakistan	Massab Umair, Aamer Ikram, Muhammad Salman, Zaira Rehman, Muhammad Ammar, Syed Adnan Haider, Nazish Badar, Qasim Malik, Afreenish Amir, Hasnain Javed, Fuzail Ahmad, Awais Gohar, Asim Altaf	https://www.gisaid.org/	?	?	2022-08-06	?
669	hCoV-19/Pakistan/NIH-B74-S1/2022	betacoronavirus	EPI_ISL_14290607	?	2022-06-30	Asia	Pakistan	Gilgit	Gilgit Baltistan		Asia	Pakistan	Gilgit	genome	29771	Human	60	Female	?	BA.5.2	GRA	COVID-19 PCR Laboratory, Provincial Headquarter Hospital, Gilgit-Baltistan, Pakistan	Department of Virology, National Institute of Health, Islamabad, Pakistan	Massab Umair, Aamer Ikram, Muhammad Salman, Zaira Rehman, Muhammad Ammar, Syed Adnan Haider, Nazish Badar, Qasim Malik, Afreenish Amir, Mumtaz Hassan, Muzammil Hassan, Minhas Alam, Mudassir Hassan	https://www.gisaid.org/	?	?	2022-08-06	?
670	hCoV-19/Pakistan/NIH-B74-S3/2022	betacoronavirus	EPI_ISL_14290609	?	2022-07-05	Asia	Pakistan	Lahore	punjab		Asia	Pakistan	Lahore	genome	29813	Human	60	Female	?	BA.5.2	GRA	Provincial Public Health reference lab, Punjab AIDS Control Program, Lahore, Pakistan	Department of Virology, National Institute of Health, Islamabad, Pakistan	Massab Umair, Aamer Ikram, Muhammad Salman, Zaira Rehman, Muhammad Ammar, Syed Adnan Haider, Nazish Badar, Qasim Malik, Afreenish Amir, Hasnain Javed, Fuzail Ahmad, Awais Gohar, Asim Altaf	https://www.gisaid.org/	?	?	2022-08-06	?
671	hCoV-19/Pakistan/NIH-B74-S13/2022	betacoronavirus	EPI_ISL_14290619	?	2022-07-18	Asia	Pakistan	Gilgit	Gilgit Baltistan		Asia	Pakistan	Gilgit	genome	29767	Human	unknown	Female	?	BA.5.2	GRA	COVID-19 PCR Laboratory, Provincial Headquarter Hospital, Gilgit-Baltistan, Pakistan	Department of Virology, National Institute of Health, Islamabad, Pakistan	Massab Umair, Aamer Ikram, Muhammad Salman, Zaira Rehman, Muhammad Ammar, Syed Adnan Haider, Nazish Badar, Qasim Malik, Afreenish Amir, Mumtaz Hassan, Muzammil Hassan, Minhas Alam, Mudassir Hassan	https://www.gisaid.org/	?	?	2022-08-06	?
672	hCoV-19/Pakistan/NIH-B74-S9/2022	betacoronavirus	EPI_ISL_14290615	?	2022-07-06	Asia	Pakistan	Lahore	punjab		Asia	Pakistan	Lahore	genome	29749	Human	6	Male	?	BA.5.2	GRA	Provincial Public Health reference lab, Punjab AIDS Control Program, Lahore, Pakistan	Department of Virology, National Institute of Health, Islamabad, Pakistan	Massab Umair, Aamer Ikram, Muhammad Salman, Zaira Rehman, Muhammad Ammar, Syed Adnan Haider, Nazish Badar, Qasim Malik, Afreenish Amir, Hasnain Javed, Fuzail Ahmad, Awais Gohar, Asim Altaf	https://www.gisaid.org/	?	?	2022-08-06	?
673	hCoV-19/Pakistan/NIH-B74-S5/2022	betacoronavirus	EPI_ISL_14290611	?	2022-07-04	Asia	Pakistan	Lahore	punjab		Asia	Pakistan	Lahore	genome	29773	Human	17	Female	?	BA.2	GRA	Provincial Public Health reference lab, Punjab AIDS Control Program, Lahore, Pakistan	Department of Virology, National Institute of Health, Islamabad, Pakistan	Massab Umair, Aamer Ikram, Muhammad Salman, Zaira Rehman, Muhammad Ammar, Syed Adnan Haider, Nazish Badar, Qasim Malik, Afreenish Amir, Hasnain Javed, Fuzail Ahmad, Awais Gohar, Asim Altaf	https://www.gisaid.org/	?	?	2022-08-06	?
674	hCoV-19/Pakistan/NIH-B74-S11/2022	betacoronavirus	EPI_ISL_14290617	?	2022-07-21	Asia	Pakistan	Gilgit	Gilgit Baltistan		Asia	Pakistan	Gilgit	genome	29775	Human	103	Female	?	BA.5.2	GRA	COVID-19 PCR Laboratory, Provincial Headquarter Hospital, Gilgit-Baltistan, Pakistan	Department of Virology, National Institute of Health, Islamabad, Pakistan	Massab Umair, Aamer Ikram, Muhammad Salman, Zaira Rehman, Muhammad Ammar, Syed Adnan Haider, Nazish Badar, Qasim Malik, Afreenish Amir, Mumtaz Hassan, Muzammil Hassan, Minhas Alam, Mudassir Hassan	https://www.gisaid.org/	?	?	2022-08-06	?
675	hCoV-19/Pakistan/NIH-B74-S4/2022	betacoronavirus	EPI_ISL_14290610	?	2022-07-13	Asia	Pakistan	Lahore	punjab		Asia	Pakistan	Lahore	genome	29757	Human	29	Female	?	BA.5.2	GRA	Provincial Public Health reference lab, Punjab AIDS Control Program, Lahore, Pakistan	Department of Virology, National Institute of Health, Islamabad, Pakistan	Massab Umair, Aamer Ikram, Muhammad Salman, Zaira Rehman, Muhammad Ammar, Syed Adnan Haider, Nazish Badar, Qasim Malik, Afreenish Amir, Hasnain Javed, Fuzail Ahmad, Awais Gohar, Asim Altaf	https://www.gisaid.org/	?	?	2022-08-06	?
676	hCoV-19/Pakistan/IDRL-AKU-KHI-71700-IDRL-AKU-S6/2022	betacoronavirus	EPI_ISL_14419336	?	2022-07-17	Asia	Pakistan	Karachi	sindh		Asia	Pakistan	Karachi	genome	29766	Human	31	Male	?	BA.5.2	GRA	Clinical Lab, Aga Khan University Hospital	Infectious Diseases Research Laboratory, Department of Pediatrics and Child Health	Imran Nisar, Waqasuddin Khan, Furqan Kabir, Fatima Aziz, Samiah Kanwar, Adil Kalam, Sehrish Muneer, Mehdia Nadeem Rajab Ali, Zahra Hasan, Fyezah Jehan	https://www.gisaid.org/	?	?	2022-08-11	?
677	hCoV-19/Pakistan/IDRL-AKU-KHI-71788-IDRL-AKU-S8/2022	betacoronavirus	EPI_ISL_14419337	?	2022-07-18	Asia	Pakistan	Karachi	sindh		Asia	Pakistan	Karachi	genome	29766	Human	33	Male	?	BA.5.2	GRA	Clinical Lab, Aga Khan University Hospital	Infectious Diseases Research Laboratory, Department of Pediatrics and Child Health	Imran Nisar, Waqasuddin Khan, Furqan Kabir, Fatima Aziz, Samiah Kanwar, Adil Kalam, Sehrish Muneer, Mehdia Nadeem Rajab Ali, Zahra Hasan, Fyezah Jehan	https://www.gisaid.org/	?	?	2022-08-11	?
678	hCoV-19/Pakistan/IDRL-AKU-KHI-71940-IDRL-AKU-S1/2022	betacoronavirus	EPI_ISL_14419346	?	2022-07-18	Asia	Pakistan	Karachi	sindh		Asia	Pakistan	Karachi	genome	29758	Human	42	Female	?	BA.5.2	GRA	Clinical Lab, Aga Khan University Hospital	Infectious Diseases Research Laboratory, Department of Pediatrics and Child Health	Waqasuddin Khan, Imran Nisar, Samiah Kanwar, Furqan Kabir, Fatima Aziz, Adil Kalam, Sehrish Muneer, Mehdia Nadeem Rajab Ali, Zahra Hasan, Fyezah Jehan	https://www.gisaid.org/	?	?	2022-08-11	?
679	hCoV-19/Pakistan/IDRL-AKU-KHI-71800-IDRL-AKU-S9/2022	betacoronavirus	EPI_ISL_14419338	?	2022-07-18	Asia	Pakistan	Karachi	sindh		Asia	Pakistan	Karachi	genome	29765	Human	30	Male	?	BA.5.2	GRA	Clinical Lab, Aga Khan University Hospital	Infectious Diseases Research Laboratory, Department of Pediatrics and Child Health	Imran Nisar, Waqasuddin Khan, Furqan Kabir, Fatima Aziz, Samiah Kanwar, Adil Kalam, Sehrish Muneer, Mehdia Nadeem Rajab Ali, Zahra Hasan, Fyezah Jehan	https://www.gisaid.org/	?	?	2022-08-11	?
680	hCoV-19/Pakistan/IDRL-AKU-KHI-71540-IDRL-AKU-S3/2022	betacoronavirus	EPI_ISL_14419331	?	2022-07-16	Asia	Pakistan	Karachi	sindh		Asia	Pakistan	Karachi	genome	29772	Human	19	Female	?	BA.5.2	GRA	Clinical Lab, Aga Khan University Hospital	Infectious Diseases Research Laboratory, Department of Pediatrics and Child Health	Imran Nisar, Waqasuddin Khan, Furqan Kabir, Fatima Aziz, Samiah Kanwar, Adil Kalam, Sehrish Muneer, Mehdia Nadeem Rajab Ali, Zahra Hasan, Fyezah Jehan	https://www.gisaid.org/	?	?	2022-08-11	?
681	hCoV-19/Pakistan/IDRL-AKU-KHI-71687-IDRL-AKU-S7/2022	betacoronavirus	EPI_ISL_14419335	?	2022-07-17	Asia	Pakistan	Karachi	sindh		Asia	Pakistan	Karachi	genome	29764	Human	34	Female	?	BA.5.2	GRA	Clinical Lab, Aga Khan University Hospital	Infectious Diseases Research Laboratory, Department of Pediatrics and Child Health	Imran Nisar, Waqasuddin Khan, Furqan Kabir, Fatima Aziz, Samiah Kanwar, Adil Kalam, Sehrish Muneer, Mehdia Nadeem Rajab Ali, Zahra Hasan, Fyezah Jehan	https://www.gisaid.org/	?	?	2022-08-11	?
682	hCoV-19/Pakistan/IDRL-AKU-KHI-71563-IDRL-AKU-S4/2022	betacoronavirus	EPI_ISL_14419333	?	2022-07-17	Asia	Pakistan	Karachi	sindh		Asia	Pakistan	Karachi	genome	29759	Human	65	Male	?	BA.2	GRA	Clinical Lab, Aga Khan University Hospital	Infectious Diseases Research Laboratory, Department of Pediatrics and Child Health	Imran Nisar, Waqasuddin Khan, Furqan Kabir, Fatima Aziz, Samiah Kanwar, Adil Kalam, Sehrish Muneer, Mehdia Nadeem Rajab Ali, Zahra Hasan, Fyezah Jehan	https://www.gisaid.org/	?	?	2022-08-11	?
683	hCoV-19/Pakistan/IDRL-AKU-KHI-71557-IDRL-AKU-S2/2022	betacoronavirus	EPI_ISL_14419332	?	2022-07-17	Asia	Pakistan	Karachi	sindh		Asia	Pakistan	Karachi	genome	29763	Human	31	Female	?	BA.5.2	GRA	Clinical Lab, Aga Khan University Hospital	Infectious Diseases Research Laboratory, Department of Pediatrics and Child Health	Imran Nisar, Waqasuddin Khan, Furqan Kabir, Fatima Aziz, Samiah Kanwar, Adil Kalam, Sehrish Muneer, Mehdia Nadeem Rajab Ali, Zahra Hasan, Fyezah Jehan	https://www.gisaid.org/	?	?	2022-08-11	?
684	hCoV-19/Pakistan/IDRL-AKU-KHI-71841-IDRL-AKU-S10/2022	betacoronavirus	EPI_ISL_14419339	?	2022-07-18	Asia	Pakistan	Karachi	sindh		Asia	Pakistan	Karachi	genome	29763	Human	28	Female	?	BA.5.2.1	GRA	Clinical Lab, Aga Khan University Hospital	Infectious Diseases Research Laboratory, Department of Pediatrics and Child Health	Imran Nisar, Waqasuddin Khan, Furqan Kabir, Fatima Aziz, Samiah Kanwar, Adil Kalam, Sehrish Muneer, Mehdia Nadeem Rajab Ali, Zahra Hasan, Fyezah Jehan	https://www.gisaid.org/	?	?	2022-08-11	?
685	hCoV-19/Pakistan/IDRL-AKU-KHI-71568-IDRL-AKU-S1/2022	betacoronavirus	EPI_ISL_14419334	?	2022-07-17	Asia	Pakistan	Karachi	sindh		Asia	Pakistan	Karachi	genome	29765	Human	24	Female	?	BA.5.2	GRA	Clinical Lab, Aga Khan University Hospital	Infectious Diseases Research Laboratory, Department of Pediatrics and Child Health	Imran Nisar, Waqasuddin Khan, Furqan Kabir, Fatima Aziz, Samiah Kanwar, Adil Kalam, Sehrish Muneer, Mehdia Nadeem Rajab Ali, Zahra Hasan, Fyezah Jehan	https://www.gisaid.org/	?	?	2022-08-11	?
686	hCoV-19/Pakistan/IDRL-AKU-KHI-71917-IDRL-AKU-S7/2022	betacoronavirus	EPI_ISL_14419345	?	2022-07-19	Asia	Pakistan	Karachi	sindh		Asia	Pakistan	Karachi	genome	29791	Human	20	Female	?	BA.2	GRA	Clinical Lab, Aga Khan University Hospital	Infectious Diseases Research Laboratory, Department of Pediatrics and Child Health	Waqasuddin Khan, Imran Nisar, Samiah Kanwar, Furqan Kabir, Fatima Aziz, Adil Kalam, Sehrish Muneer, Mehdia Nadeem Rajab Ali, Zahra Hasan, Fyezah Jehan	https://www.gisaid.org/	?	?	2022-08-11	?
687	hCoV-19/Pakistan/IDRL-AKU-KHI-71900-IDRL-AKU-S13/2022	betacoronavirus	EPI_ISL_14419342	?	2022-07-18	Asia	Pakistan	Karachi	sindh		Asia	Pakistan	Karachi	genome	29767	Human	26	Female	?	BA.5.2	GRA	Clinical Lab, Aga Khan University Hospital	Infectious Diseases Research Laboratory, Department of Pediatrics and Child Health	Waqasuddin Khan, Imran Nisar, Samiah Kanwar, Furqan Kabir, Fatima Aziz, Adil Kalam, Sehrish Muneer, Mehdia Nadeem Rajab Ali, Zahra Hasan, Fyezah Jehan	https://www.gisaid.org/	?	?	2022-08-11	?
688	hCoV-19/Pakistan/IDRL-AKU-KHI-71923-IDRL-AKU-S11/2022	betacoronavirus	EPI_ISL_14419343	?	2022-07-18	Asia	Pakistan	Karachi	sindh		Asia	Pakistan	Karachi	genome	29764	Human	31	Female	?	BA.5.2.1	GRA	Clinical Lab, Aga Khan University Hospital	Infectious Diseases Research Laboratory, Department of Pediatrics and Child Health	Waqasuddin Khan, Imran Nisar, Samiah Kanwar, Furqan Kabir, Fatima Aziz, Adil Kalam, Sehrish Muneer, Mehdia Nadeem Rajab Ali, Zahra Hasan, Fyezah Jehan	https://www.gisaid.org/	?	?	2022-08-11	?
689	hCoV-19/Pakistan/IDRL-AKU-KHI-71474-IDRL-AKU-S2/2022	betacoronavirus	EPI_ISL_14419344	?	2022-07-16	Asia	Pakistan	Karachi	sindh		Asia	Pakistan	Karachi	genome	29773	Human	9	Male	?	BA.2	GRA	Clinical Lab, Aga Khan University Hospital	Infectious Diseases Research Laboratory, Department of Pediatrics and Child Health	Waqasuddin Khan, Imran Nisar, Samiah Kanwar, Furqan Kabir, Fatima Aziz, Adil Kalam, Sehrish Muneer, Mehdia Nadeem Rajab Ali, Zahra Hasan, Fyezah Jehan	https://www.gisaid.org/	?	?	2022-08-11	?
690	hCoV-19/Pakistan/IDRL-AKU-KHI-71886-IDRL-AKU-S12/2022	betacoronavirus	EPI_ISL_14419341	?	2022-07-18	Asia	Pakistan	Karachi	sindh		Asia	Pakistan	Karachi	genome	29763	Human	27	Male	?	BA.5.2	GRA	Clinical Lab, Aga Khan University Hospital	Infectious Diseases Research Laboratory, Department of Pediatrics and Child Health	Waqasuddin Khan, Imran Nisar, Samiah Kanwar, Furqan Kabir, Fatima Aziz, Adil Kalam, Sehrish Muneer, Mehdia Nadeem Rajab Ali, Zahra Hasan, Fyezah Jehan	https://www.gisaid.org/	?	?	2022-08-11	?
691	hCoV-19/Pakistan/IDRL-AKU-KHI-71856-IDRL-AKU-S14/2022	betacoronavirus	EPI_ISL_14419340	?	2022-07-18	Asia	Pakistan	Karachi	sindh		Asia	Pakistan	Karachi	genome	29765	Human	29	Male	?	BA.5.2	GRA	Clinical Lab, Aga Khan University Hospital	Infectious Diseases Research Laboratory, Department of Pediatrics and Child Health	Waqasuddin Khan, Imran Nisar, Samiah Kanwar, Furqan Kabir, Fatima Aziz, Adil Kalam, Sehrish Muneer, Mehdia Nadeem Rajab Ali, Zahra Hasan, Fyezah Jehan	https://www.gisaid.org/	?	?	2022-08-11	?
692	hCoV-19/Pakistan/IDRL-AKU-KHI-72123-IDRL-AKU-S3/2022	betacoronavirus	EPI_ISL_14419350	?	2022-07-19	Asia	Pakistan	Karachi	sindh		Asia	Pakistan	Karachi	genome	29763	Human	1	Female	?	BA.5.2	GRA	Clinical Lab, Aga Khan University Hospital	Infectious Diseases Research Laboratory, Department of Pediatrics and Child Health	Furqan Kabir, Imran Nisar, Fatima Aziz, Waqasuddin Khan, Samiah Kanwar, Adil Kalam, Sehrish Muneer, Mehdia Nadeem Rajab Ali, Zahra Hasan, Fyezah Jehan	https://www.gisaid.org/	?	?	2022-08-11	?
693	hCoV-19/Pakistan/IDRL-AKU-KHI-72090-IDRL-AKU-S4/2022	betacoronavirus	EPI_ISL_14419349	?	2022-07-19	Asia	Pakistan	Karachi	sindh		Asia	Pakistan	Karachi	genome	29765	Human	49	Male	?	BA.5.2.1	GRA	Clinical Lab, Aga Khan University Hospital	Infectious Diseases Research Laboratory, Department of Pediatrics and Child Health	Waqasuddin Khan, Imran Nisar, Samiah Kanwar, Furqan Kabir, Fatima Aziz, Adil Kalam, Sehrish Muneer, Mehdia Nadeem Rajab Ali, Zahra Hasan, Fyezah Jehan	https://www.gisaid.org/	?	?	2022-08-11	?
694	hCoV-19/Pakistan/IDRL-AKU-KHI-72015-IDRL-AKU-S5/2022	betacoronavirus	EPI_ISL_14419348	?	2022-07-19	Asia	Pakistan	Karachi	sindh		Asia	Pakistan	Karachi	genome	29786	Human	10	Male	?	BA.5.2.1	GRA	Clinical Lab, Aga Khan University Hospital	Infectious Diseases Research Laboratory, Department of Pediatrics and Child Health	Waqasuddin Khan, Imran Nisar, Samiah Kanwar, Furqan Kabir, Fatima Aziz, Adil Kalam, Sehrish Muneer, Mehdia Nadeem Rajab Ali, Zahra Hasan, Fyezah Jehan	https://www.gisaid.org/	?	?	2022-08-11	?
695	hCoV-19/Pakistan/IDRL-AKU-KHI-72013-IDRL-AKU-S6/2022	betacoronavirus	EPI_ISL_14419347	?	2022-07-19	Asia	Pakistan	Karachi	sindh		Asia	Pakistan	Karachi	genome	29780	Human	79	Female	?	BA.5.2	GRA	Clinical Lab, Aga Khan University Hospital	Infectious Diseases Research Laboratory, Department of Pediatrics and Child Health	Waqasuddin Khan, Imran Nisar, Samiah Kanwar, Furqan Kabir, Fatima Aziz, Adil Kalam, Sehrish Muneer, Mehdia Nadeem Rajab Ali, Zahra Hasan, Fyezah Jehan	https://www.gisaid.org/	?	?	2022-08-11	?
696	hCoV-19/Pakistan/KMU_PHRL_ACGT_ONT_219/2022	betacoronavirus	EPI_ISL_12701912	?	2022-02-19	Asia	Pakistan	Khyber Pakhtunkhwa	kpk	Peshawar	Asia	Pakistan	Khyber Pakhtunkhwa	genome	29611	Human	13	Male	?	B	O	Public Health Reference Lab, Khyber Medical University (PHRL-KP)	Public Health Reference Lab, Khyber Medical University (PHRL-KP)	Muhammad Waseem Shah, Muhammad Zakria, Shahzad Ahmad, Tariq Rahim, Ishaq Khan, Yasar Yousafzai, Sami Siraj, Asif Ali, Hafsah Muhammad, Nasir Ahmad, Peter Thielen, Brian Merritt	https://www.gisaid.org/	?	?	2022-05-16	?
697	hCoV-19/Pakistan/KMU_PHRL_ACGT_ONT_227/2022	betacoronavirus	EPI_ISL_12701915	?	2022-02-07	Asia	Pakistan	Khyber Pakhtunkhwa	kpk	Peshawar	Asia	Pakistan	Khyber Pakhtunkhwa	genome	29611	Human	24	Male	?	B	L	Public Health Reference Lab, Khyber Medical University (PHRL-KP)	Public Health Reference Lab, Khyber Medical University (PHRL-KP)	Muhammad Waseem Shah, Muhammad Zakria, Shahzad Ahmad, Tariq Rahim, Ishaq Khan, Yasar Yousafzai, Sami Siraj, Asif Ali, Hafsah Muhammad, Nasir Ahmad, Peter Thielen, Brian Merritt	https://www.gisaid.org/	?	?	2022-05-16	?
698	hCoV-19/Pakistan/KMU_PHRL_ACGT_ONT_166/2022	betacoronavirus	EPI_ISL_12701906	?	2022-02-14	Asia	Pakistan	Khyber Pakhtunkhwa	kpk	Peshawar	Asia	Pakistan	Khyber Pakhtunkhwa	genome	29782	Human	16	Male	?	B	O	Public Health Reference Lab, Khyber Medical University (PHRL-KP)	Public Health Reference Lab, Khyber Medical University (PHRL-KP)	Muhammad Waseem Shah, Muhammad Zakria, Shahzad Ahmad, Tariq Rahim, Ishaq Khan, Yasar Yousafzai, Sami Siraj, Asif Ali, Hafsah Muhammad, Nasir Ahmad, Peter Thielen, Brian Merritt	https://www.gisaid.org/	?	?	2022-05-16	?
699	hCoV-19/Pakistan/KMU_PHRL_ACGT_ONT_195/2022	betacoronavirus	EPI_ISL_12701909	?	2022-02-16	Asia	Pakistan	Khyber Pakhtunkhwa	kpk	Peshawar	Asia	Pakistan	Khyber Pakhtunkhwa	genome	29782	Human	16	Male	?	B	O	Public Health Reference Lab, Khyber Medical University (PHRL-KP)	Public Health Reference Lab, Khyber Medical University (PHRL-KP)	Muhammad Waseem Shah, Muhammad Zakria, Shahzad Ahmad, Tariq Rahim, Ishaq Khan, Yasar Yousafzai, Sami Siraj, Asif Ali, Hafsah Muhammad, Nasir Ahmad, Peter Thielen, Brian Merritt	https://www.gisaid.org/	?	?	2022-05-16	?
700	hCoV-19/Pakistan/KMU_PHRL_ACGT_ONT_222/2022	betacoronavirus	EPI_ISL_12701913	?	2022-02-14	Asia	Pakistan	Khyber Pakhtunkhwa	kpk	Peshawar	Asia	Pakistan	Khyber Pakhtunkhwa	genome	29611	Human	13	Male	?	B	O	Public Health Reference Lab, Khyber Medical University (PHRL-KP)	Public Health Reference Lab, Khyber Medical University (PHRL-KP)	Muhammad Waseem Shah, Muhammad Zakria, Shahzad Ahmad, Tariq Rahim, Ishaq Khan, Yasar Yousafzai, Sami Siraj, Asif Ali, Hafsah Muhammad, Nasir Ahmad, Peter Thielen, Brian Merritt	https://www.gisaid.org/	?	?	2022-05-16	?
701	hCoV-19/Pakistan/KMU_PHRL_ACGT_ONT_165/2022	betacoronavirus	EPI_ISL_12701905	?	2022-02-14	Asia	Pakistan	Khyber Pakhtunkhwa	kpk	Peshawar	Asia	Pakistan	Khyber Pakhtunkhwa	genome	29782	Human	16	Male	?	B	O	Public Health Reference Lab, Khyber Medical University (PHRL-KP)	Public Health Reference Lab, Khyber Medical University (PHRL-KP)	Muhammad Waseem Shah, Muhammad Zakria, Shahzad Ahmad, Tariq Rahim, Ishaq Khan, Yasar Yousafzai, Sami Siraj, Asif Ali, Hafsah Muhammad, Nasir Ahmad, Peter Thielen, Brian Merritt	https://www.gisaid.org/	?	?	2022-05-16	?
702	hCoV-19/Pakistan/AKU-S19/2021	betacoronavirus	EPI_ISL_10774016	?	2021-12-13	Asia	Pakistan		sindh		Asia	Pakistan		genome	29815	Human	6	Female	?	AY.108	GK	Department of Pathology and Laboratory Medicine, AKUH Laboratories, Karachi, Pakistan	Department of Pathology and Laboratory Medicine, AKUH Laboratories, Karachi, Pakistan	A.R. Bukhari, A. Nasir, A. Kanji, P.Thielen, Z. AzizUllah, J. Ashraf, R. Hasan, U.B. Aamir, Z. Hasan (Funding support NIH Fogarty Training Grant, USA; University Research Council Grant, AKU; WHO, Islamabad, Pakistan; Health Security Partners, USA)	https://www.gisaid.org/	?	?	2022-03-07	?
703	hCoV-19/Pakistan/AKU-S20/2021	betacoronavirus	EPI_ISL_10774017	?	2021-12-13	Asia	Pakistan		Sindh		Asia	Pakistan		genome	29816	Human	32	Female	?	AY.108	GK	Department of Pathology and Laboratory Medicine, AKUH Laboratories, Karachi, Pakistan	Department of Pathology and Laboratory Medicine, AKUH Laboratories, Karachi, Pakistan	A.R. Bukhari, A. Nasir, A. Kanji, P.Thielen, Z. AzizUllah, J. Ashraf, R. Hasan, U.B. Aamir, Z. Hasan (Funding support NIH Fogarty Training Grant, USA; University Research Council Grant, AKU; WHO, Islamabad, Pakistan; Health Security Partners, USA)	https://www.gisaid.org/	?	?	2022-03-07	?
704	hCoV-19/Pakistan/AKU-S1/2021	betacoronavirus	EPI_ISL_10774002	?	2021-12-29	Asia	Pakistan		sindh		Asia	Pakistan		genome	29817	Human	31	Female	?	AY.122.5	GK	Department of Pathology and Laboratory Medicine, AKUH Laboratories, Karachi, Pakistan	Department of Pathology and Laboratory Medicine, AKUH Laboratories, Karachi, Pakistan	A.R. Bukhari, A. Nasir, A. Kanji, P.Thielen, Z. AzizUllah, J. Ashraf, R. Hasan, U.B. Aamir, Z. Hasan (Funding support NIH Fogarty Training Grant, USA; University Research Council Grant, AKU; WHO, Islamabad, Pakistan; Health Security Partners, USA)	https://www.gisaid.org/	?	?	2022-03-07	?
705	hCoV-19/Pakistan/AKU-S2/2021	betacoronavirus	EPI_ISL_10774003	?	2021-12-29	Asia	Pakistan		sindh		Asia	Pakistan		genome	29821	Human	34	Male	?	AY.75	GK	Department of Pathology and Laboratory Medicine, AKUH Laboratories, Karachi, Pakistan	Department of Pathology and Laboratory Medicine, AKUH Laboratories, Karachi, Pakistan	A.R. Bukhari, A. Nasir, A. Kanji, P.Thielen, Z. AzizUllah, J. Ashraf, R. Hasan, U.B. Aamir, Z. Hasan (Funding support NIH Fogarty Training Grant, USA; University Research Council Grant, AKU; WHO, Islamabad, Pakistan; Health Security Partners, USA)	https://www.gisaid.org/	?	?	2022-03-07	?
706	hCoV-19/Pakistan/DUHS-MN1/2021	betacoronavirus	EPI_ISL_7861807	?	2021-12-09	Asia	Pakistan	Karachi	sindh		Asia	Pakistan	Karachi	genome	29834	Human	50	Female	?	AY.108	GK	Provincial Public Health Reference Laboratory Sindh, Dow University of Health Sciences.	Genomic Surveillance Lab, Provincial Public Health Reference Laboratory Sindh, Dow University of Health Sciences.	Saaed Khan, Bilal Ahmed Khan, Maria Zahid, Hafsa Faruqui, Noor ul Huda, Mohammed Saeed Quraishy	https://www.gisaid.org/	?	?	2021-12-20	?
707	hCoV-19/Pakistan/NIH-B43-S2/2021	betacoronavirus	EPI_ISL_12055209	?	2021-12-22	Asia	Pakistan	Islamabad	ICT		Asia	Pakistan	Islamabad	genome	29837	Human	41	Male	?	AY.127	GK	Department of Virology	Department of Virology	Massab Umair, Aamer Ikram, Muhammad Salman, Zaira Rehman, Muhammad Ammar, Syed Adnan Haider, Nazish Badar, Abdul Ahad, and Hamza Ahmed Mirza	https://www.gisaid.org/	?	?	2022-04-14	?
708	hCoV-19/Pakistan/NIH-B43-S4/2021	betacoronavirus	EPI_ISL_12055211	?	2021-12-15	Asia	Pakistan	Attock	punjab		Asia	Pakistan	Attock	genome	29803	Human	42	Male	?	AY.127	GK	Department of Virology	Department of Virology	Massab Umair, Aamer Ikram, Muhammad Salman, Zaira Rehman, Muhammad Ammar, Syed Adnan Haider, Nazish Badar, Abdul Ahad, and Hamza Ahmed Mirza	https://www.gisaid.org/	?	?	2022-04-14	?
709	hCoV-19/Pakistan/NIH-B42-S11/2021	betacoronavirus	EPI_ISL_11877524	?	2021-12-02	Asia	Pakistan	Islamabad	ICT		Asia	Pakistan	Islamabad	genome	29808	Human	31	Male	?	AY.127	O	Department of Virology	Department of Virology	Massab Umair, Aamer Ikram, Muhammad Salman, Zaira Rehman, Muhammad Ammar, Syed Adnan Haider, Nazish Badar, Abdul Ahad, and Hamza Ahmed Mirza	https://www.gisaid.org/	?	?	2022-04-08	?
710	hCoV-19/Pakistan/NIH-B42-S14/2021	betacoronavirus	EPI_ISL_11877527	?	2021-12-15	Asia	Pakistan	Islamabad	ICT		Asia	Pakistan	Islamabad	genome	29818	Human	53	Male	?	AY.127	GK	Department of Virology	Department of Virology	Massab Umair, Aamer Ikram, Muhammad Salman, Zaira Rehman, Muhammad Ammar, Syed Adnan Haider, Nazish Badar, Abdul Ahad, and Hamza Ahmed Mirza	https://www.gisaid.org/	?	?	2022-04-08	?
711	hCoV-19/Pakistan/NIH-B42-S16/2021	betacoronavirus	EPI_ISL_11877529	?	2021-12-02	Asia	Pakistan	Islamabad	ICT		Asia	Pakistan	Islamabad	genome	29817	Human	33	Male	?	AY.127	GK	Department of Virology	Department of Virology	Massab Umair, Aamer Ikram, Muhammad Salman, Zaira Rehman, Muhammad Ammar, Syed Adnan Haider, Nazish Badar, Abdul Ahad, and Hamza Ahmed Mirza	https://www.gisaid.org/	?	?	2022-04-08	?
712	hCoV-19/Pakistan/AKU-JAN-RUN2-18/2022	betacoronavirus	EPI_ISL_10633682	?	2022-01-06	Asia	Pakistan		Sindh		Asia	Pakistan		genome	29782	Human	61	Male	?	AY.75	GK	Department of Pathology and Laboratory Medicine, AKUH Laboratories, Karachi, Pakistan	Department of Pathology and Laboratory Medicine, AKUH Laboratories, Karachi, Pakistan	A.R. Bukhari, A. Nasir, A. Kanji, P.Thielen, Z. AzizUllah, J. Ashraf, R. Hasan, U.B. Aamir, Z. Hasan (Funding support NIH Fogarty Training Grant, USA; University Research Council Grant, AKU; WHO, Islamabad, Pakistan; Health Security Partners, USA)	https://www.gisaid.org/	?	?	2022-03-03	?
713	hCoV-19/Pakistan/DUHS29/2021	betacoronavirus	EPI_ISL_8487235	?	2021-12-23	Asia	Pakistan	Karachi	sindh		Asia	Pakistan	Karachi	genome	29809	Human	33	Male	?	AY.4.6	GK	Provincial Public Health Reference Laboratory Sindh, Dow University of Health Sciences.	Genomic Surveillance Lab, Provincial Public Health Reference Laboratory Sindh, Dow University of Health Sciences	Saaed Khan, Bilal Ahmed Khan, Maria Zahid, Hafsa Faruqui, Mohammed Saeed Quraishy	https://www.gisaid.org/	?	?	2022-01-08	?
714	hCoV-19/Pakistan/PPHRL-PACP-60/2022	betacoronavirus	EPI_ISL_12083636	?	2022-01-01	Asia	Pakistan	Punjab	punjab	Lahore	Asia	Pakistan	Punjab	genome	29503	Human	6	Female	?	B.1.617.2	GK	Provincial Public Health Reference Lab, Punjab AIDS Control Program, Lahore	Provincial Public Health Reference Lab, Punjab AIDS Control Program, Lahore	Hasnain Javed, Hassan Nawaz, Abida Bano, Laiba	https://www.gisaid.org/	?	?	2022-04-15	?
715	hCoV-19/Pakistan/PPHRL-D4/2021	betacoronavirus	EPI_ISL_8000641	?	2021-12-07	Asia	Pakistan	Lahore	punjab		Asia	Pakistan	Lahore	genome	29822	Human	30	Female	?	AY.103	GK	Provincial Public Health Reference Laboratory (PPHRL), PACP	Provincial Public Health Reference Laboratory (PPHRL), PACP	Hasnain javed, Hassan Nawaz, Abida Bano , Mariam Javed	https://www.gisaid.org/	?	?	2021-12-23	?
716	hCoV-19/Pakistan/PPHRL-D6/2021	betacoronavirus	EPI_ISL_8002041	?	2021-12-10	Asia	Pakistan	Lahore	punjab		Asia	Pakistan	Lahore	genome	29784	Human	30	Male	?	B.1.617.2	GK	Provincial Public Health Reference Laboratory (PPHRL), PACP	Provincial Public Health Reference Laboratory (PPHRL), PACP	Hasnain Javed, Hassan Nawaz , Abida Bano , Mariam Javed	https://www.gisaid.org/	?	?	2021-12-23	?
717	hCoV-19/Pakistan/DUHS32/2021	betacoronavirus	EPI_ISL_8329849	?	2021-12-22	Asia	Pakistan	Karachi	sindh		Asia	Pakistan	Karachi	genome	30011	Human	88	Male	?	AY.127	GK	Provincial Public Health Reference Laboratory Sindh, Dow University of Health Sciences.	Genomic Surveillance Lab, Provincial Public Health Reference Laboratory Sindh, Dow University of Health Sciences	Saaed Khan, Bilal Ahmed Khan, Maria Zahid, Hafsa Faruqui, Mohammed Saeed Quraishy	https://www.gisaid.org/	?	?	2022-01-04	?
718	hCoV-19/Pakistan/DUHS09/2021	betacoronavirus	EPI_ISL_8170850	?	2021-12-10	Asia	Pakistan	Karachi	sindh		Asia	Pakistan	Karachi	genome	29851	Human	23	Female	?	AY.127	GK	Provincial Public Health Reference Laboratory Sindh, Dow University of Health Sciences.	Genomic Surveillance Lab, Provincial Public Health Reference Laboratory Sindh, Dow University of Health Sciences	Saaed Khan, Bilal Ahmed Khan, Maria Zahid, Hafsa Faruqui, Noor ul Huda, Mohammed Saeed Quraishy	https://www.gisaid.org/	?	?	2021-12-29	?
719	hCoV-19/Pakistan/NIH-B40-S18/2021	betacoronavirus	EPI_ISL_11696761	?	2021-12-15	Asia	Pakistan	Islamabad	ICT		Asia	Pakistan	Islamabad	genome	29816	Human	unknown	Male	?	AY.122	GK	Department of Virology	Department of Virology	Massab Umair, Aamer Ikram, Muhammad Salman, Zaira Rehman, Muhammad Ammar, Syed Adnan Haider, Nazish Badar, Abdul Ahad and Hamza Ahmed Mirza	https://www.gisaid.org/	?	?	2022-04-02	?
720	hCoV-19/Pakistan/DUHS10/2021	betacoronavirus	EPI_ISL_8170851	?	2021-12-11	Asia	Pakistan	Karachi	sindh		Asia	Pakistan	Karachi	genome	29789	Human	16	Female	?	AY.127	GK	Provincial Public Health Reference Laboratory Sindh, Dow University of Health Sciences.	Genomic Surveillance Lab, Provincial Public Health Reference Laboratory Sindh, Dow University of Health Sciences	Saaed Khan, Bilal Ahmed Khan, Maria Zahid, Hafsa Faruqui, Noor ul Huda, Mohammed Saeed Quraishy	https://www.gisaid.org/	?	?	2021-12-29	?
721	hCoV-19/Pakistan/DUHS11/2021	betacoronavirus	EPI_ISL_8170852	?	2021-12-12	Asia	Pakistan	Karachi	sindh		Asia	Pakistan	Karachi	genome	29887	Human	52	Female	?	AY.126	GK	Provincial Public Health Reference Laboratory Sindh, Dow University of Health Sciences.	Genomic Surveillance Lab, Provincial Public Health Reference Laboratory Sindh, Dow University of Health Sciences	Saaed Khan, Bilal Ahmed Khan, Maria Zahid, Hafsa Faruqui, Noor ul Huda, Mohammed Saeed Quraishy	https://www.gisaid.org/	?	?	2021-12-29	?
722	hCoV-19/Pakistan/NIH-B40-S2/2021	betacoronavirus	EPI_ISL_11696753	?	2021-12-21	Asia	Pakistan	Islamabad	ICT		Asia	Pakistan	Islamabad	genome	29819	Human	37	Male	?	AY.127	GK	Department of Virology	Department of Virology	Massab Umair, Aamer Ikram, Muhammad Salman, Zaira Rehman, Muhammad Ammar, Syed Adnan Haider, Nazish Badar, Abdul Ahad and Hamza Ahmed Mirza	https://www.gisaid.org/	?	?	2022-04-02	?
723	hCoV-19/Pakistan/DUHS15/2021	betacoronavirus	EPI_ISL_8170856	?	2021-12-16	Asia	Pakistan	Karachi	sindh		Asia	Pakistan	Karachi	genome	29697	Human	36	Female	?	AY.126	GK	Provincial Public Health Reference Laboratory Sindh, Dow University of Health Sciences.	Genomic Surveillance Lab, Provincial Public Health Reference Laboratory Sindh, Dow University of Health Sciences	Saaed Khan, Bilal Ahmed Khan, Maria Zahid, Hafsa Faruqui, Noor ul Huda, Mohammed Saeed Quraishy	https://www.gisaid.org/	?	?	2021-12-29	?
724	hCoV-19/Pakistan/IDRL-AKU-KHI-276252-S22/2021	betacoronavirus	EPI_ISL_8098458	?	2021-12-20	Asia	Pakistan	Karachi	sindh		Asia	Pakistan	Karachi	genome	29798	Human	34	Male	?	AY.127	GK	Clinical Lab, Aga Khan University Hospital	Infectious Diseases Research Laboratory, Department of Pediatrics and Child Health	Furqan Kabir, Waqasuddin Khan, Muhammad Imran Nisar, Fatima Aziz, Adil Kalam, Sahrish Muneer, Samiah Kanwar, Zahra Hasan, Fyezah Jehan	https://www.gisaid.org/	?	?	2021-12-27	?
725	hCoV-19/Pakistan/NIH-B40-S15/2021	betacoronavirus	EPI_ISL_11696759	?	2021-12-24	Asia	Pakistan	Islamabad	ICT		Asia	Pakistan	Islamabad	genome	29813	Human	55	Male	?	AY.39	GK	Department of Virology	Department of Virology	Massab Umair, Aamer Ikram, Muhammad Salman, Zaira Rehman, Muhammad Ammar, Syed Adnan Haider, Nazish Badar, Abdul Ahad and Hamza Ahmed Mirza	https://www.gisaid.org/	?	?	2022-04-02	?
726	hCoV-19/Pakistan/IDRL-AKU-KHI-276079-S23/2021	betacoronavirus	EPI_ISL_8098459	?	2021-12-20	Asia	Pakistan	Karachi	sindh		Asia	Pakistan	Karachi	genome	29511	Human	39	Male	?	AY.108	GK	Clinical Lab, Aga Khan University Hospital	Infectious Diseases Research Laboratory, Department of Pediatrics and Child Health	Furqan Kabir, Waqasuddin Khan, Muhammad Imran Nisar, Fatima Aziz, Adil Kalam, Sahrish Muneer, Samiah Kanwar, Zahra Hasan, Fyezah Jehan	https://www.gisaid.org/	?	?	2021-12-27	?
727	hCoV-19/Pakistan/AKU-JAN-RUN-MIN-04/2021	betacoronavirus	EPI_ISL_9780967	?	2021-12-31	Asia	Pakistan		Sindh		Asia	Pakistan		genome	29758	Human	30	Male	?	AY.112	GK	Department of Pathology and Laboratory Medicine, AKUH Laboratories, Karachi, Pakistan	Department of Pathology and Laboratory Medicine, AKUH Laboratories, Karachi, Pakistan	A.R. Bukhari, A. Nasir, A. Kanji, P.Thielen, A. Samreen, J. Ashraf, R. Hasan, U.B. Aamir, Z. Hasan (Funding support NIH Fogarty Training Grant, USA; University Research Council Grant, AKU; WHO, Islamabad, Pakistan; Health Security Partners, USA)	https://www.gisaid.org/	?	?	2022-02-11	?
728	hCoV-19/Pakistan/AKU-JAN-RUN2-19/2022	betacoronavirus	EPI_ISL_10851673	?	2022-01-06	Asia	Pakistan		Sindh		Asia	Pakistan		genome	29823	Human	20	Male	?	AY.62	GK	Department of Pathology and Laboratory Medicine, AKUH Laboratories, Karachi, Pakistan	Department of Pathology and Laboratory Medicine, AKUH Laboratories, Karachi, Pakistan	A.R. Bukhari, A. Nasir, A. Kanji, P.Thielen, Z. AzizUllah, J. Ashraf, R. Hasan, U.B. Aamir, Z. Hasan (Funding support NIH Fogarty Training Grant, USA; University Research Council Grant, AKU; WHO, Islamabad, Pakistan; Health Security Partners, USA)	https://www.gisaid.org/	?	?	2022-03-09	?
729	hCoV-19/Pakistan/NIH-B64-S5/2022	betacoronavirus	EPI_ISL_13804381	?	2022-07-05	Asia	Pakistan	Islamabad	ICT		Asia	Pakistan	Islamabad	genome	29772	Human	35	Male	?	A	S	Department of Virology, National Institute of Health, Islamabad, Pakistan	Department of Virology, National Institute of Health, Islamabad, Pakistan	Massab Umair, Aamer Ikram, Muhammad Salman, Zaira Rehman, Muhammad Ammar, Syed Adnan Haider, Nazish Badar, Qasim Malik	https://www.gisaid.org/	?	?	2022-07-13	?
730	hCoV-19/Pakistan/NIH-B40-S19/2021	betacoronavirus	EPI_ISL_11696762	?	2021-12-24	Asia	Pakistan	Islamabad	ICT		Asia	Pakistan	Islamabad	genome	29810	Human	39	Male	?	AY.127	GK	Department of Virology	Department of Virology	Massab Umair, Aamer Ikram, Muhammad Salman, Zaira Rehman, Muhammad Ammar, Syed Adnan Haider, Nazish Badar, Abdul Ahad and Hamza Ahmed Mirza	https://www.gisaid.org/	?	?	2022-04-02	?
731	hCoV-19/Pakistan/NIH-B40-S9/2021	betacoronavirus	EPI_ISL_11696756	?	2021-12-19	Asia	Pakistan	Islamabad	ICT		Asia	Pakistan	Islamabad	genome	29811	Human	20	Male	?	AY.127	GK	Department of Virology	Department of Virology	Massab Umair, Aamer Ikram, Muhammad Salman, Zaira Rehman, Muhammad Ammar, Syed Adnan Haider, Nazish Badar, Abdul Ahad and Hamza Ahmed Mirza	https://www.gisaid.org/	?	?	2022-04-02	?
732	hCoV-19/Pakistan/NIH-B40-S7/2021	betacoronavirus	EPI_ISL_11696755	?	2021-12-15	Asia	Pakistan	Islamabad	ICT		Asia	Pakistan	Islamabad	genome	29815	Human	33	Male	?	AY.127	GK	Department of Virology	Department of Virology	Massab Umair, Aamer Ikram, Muhammad Salman, Zaira Rehman, Muhammad Ammar, Syed Adnan Haider, Nazish Badar, Abdul Ahad and Hamza Ahmed Mirza	https://www.gisaid.org/	?	?	2022-04-02	?
733	hCoV-19/Pakistan/NIH-B29-S1/2021	betacoronavirus	EPI_ISL_7542805	?	2021-12-05	Asia	Pakistan	Islamabad	ICT		Asia	Pakistan	Islamabad	genome	29808	Human	27	Female	?	AY.127	GK	Department of Virology	Department of Virology	Massab Umair, Aamer Ikram, Muhammad Salman, Zaira Rehman, Muhammad Ammar, Syed Adnan Haider	https://www.gisaid.org/	?	?	2021-12-11	?
734	hCoV-19/Pakistan/DUHS28/2021	betacoronavirus	EPI_ISL_8329846	?	2021-12-27	Asia	Pakistan	Karachi	sindh		Asia	Pakistan	Karachi	genome	30039	Human	68	Male	?	B.1.1	GRA	Provincial Public Health Reference Laboratory Sindh, Dow University of Health Sciences.	Genomic Surveillance Lab, Provincial Public Health Reference Laboratory Sindh, Dow University of Health Sciences	Saaed Khan, Bilal Ahmed Khan, Maria Zahid, Hafsa Faruqui, Mohammed Saeed Quraishy	https://www.gisaid.org/	?	?	2022-01-04	?
735	hCoV-19/Pakistan/NIH-B40-S5/2021	betacoronavirus	EPI_ISL_11696754	?	2021-12-22	Asia	Pakistan	Islamabad	ICT		Asia	Pakistan	Islamabad	genome	29814	Human	17	Male	?	AY.127	GK	Department of Virology	Department of Virology	Massab Umair, Aamer Ikram, Muhammad Salman, Zaira Rehman, Muhammad Ammar, Syed Adnan Haider, Nazish Badar, Abdul Ahad and Hamza Ahmed Mirza	https://www.gisaid.org/	?	?	2022-04-02	?
736	hCoV-19/Pakistan/DUHS12/2021	betacoronavirus	EPI_ISL_8170853	?	2021-12-13	Asia	Pakistan	Karachi	sindh		Asia	Pakistan	Karachi	genome	29877	Human	15	Female	?	B.1.617.2	GK	Provincial Public Health Reference Laboratory Sindh, Dow University of Health Sciences.	Genomic Surveillance Lab, Provincial Public Health Reference Laboratory Sindh, Dow University of Health Sciences	Saaed Khan, Bilal Ahmed Khan, Maria Zahid, Hafsa Faruqui, Noor ul Huda, Mohammed Saeed Quraishy	https://www.gisaid.org/	?	?	2021-12-29	?
737	hCoV-19/Pakistan/DUHS14/2021	betacoronavirus	EPI_ISL_8170855	?	2021-12-15	Asia	Pakistan	Karachi	sindh		Asia	Pakistan	Karachi	genome	29617	Human	56	Female	?	AY.108	GK	Provincial Public Health Reference Laboratory Sindh, Dow University of Health Sciences.	Genomic Surveillance Lab, Provincial Public Health Reference Laboratory Sindh, Dow University of Health Sciences	Saaed Khan, Bilal Ahmed Khan, Maria Zahid, Hafsa Faruqui, Noor ul Huda, Mohammed Saeed Quraishy	https://www.gisaid.org/	?	?	2021-12-29	?
738	hCoV-19/Pakistan/DUHS21/2021	betacoronavirus	EPI_ISL_8329840	?	2021-12-25	Asia	Pakistan	Karachi	sindh		Asia	Pakistan	Karachi	genome	30043	Human	35	Female	?	AY.127	GK	Provincial Public Health Reference Laboratory Sindh, Dow University of Health Sciences.	Genomic Surveillance Lab, Provincial Public Health Reference Laboratory Sindh, Dow University of Health Sciences	Saaed Khan, Bilal Ahmed Khan, Maria Zahid, Hafsa Faruqui, Mohammed Saeed Quraishy	https://www.gisaid.org/	?	?	2022-01-04	?
739	hCoV-19/Pakistan/DUHS33/2021	betacoronavirus	EPI_ISL_8329850	?	2021-12-27	Asia	Pakistan	Karachi	sindh		Asia	Pakistan	Karachi	genome	30042	Human	33	Male	?	AY.127	GK	Provincial Public Health Reference Laboratory Sindh, Dow University of Health Sciences.	Genomic Surveillance Lab, Provincial Public Health Reference Laboratory Sindh, Dow University of Health Sciences	Saaed Khan, Bilal Ahmed Khan, Maria Zahid, Hafsa Faruqui, Mohammed Saeed Quraishy	https://www.gisaid.org/	?	?	2022-01-04	?
740	hCoV-19/Pakistan/NIH-B42-S15/2021	betacoronavirus	EPI_ISL_11877528	?	2021-12-21	Asia	Pakistan	Islamabad	ICT		Asia	Pakistan	Islamabad	genome	29811	Human	37	Male	?	AY.127	GK	Department of Virology	Department of Virology	Massab Umair, Aamer Ikram, Muhammad Salman, Zaira Rehman, Muhammad Ammar, Syed Adnan Haider, Nazish Badar, Abdul Ahad, and Hamza Ahmed Mirza	https://www.gisaid.org/	?	?	2022-04-08	?
741	hCoV-19/Pakistan/NIH-B40-S14/2021	betacoronavirus	EPI_ISL_11696758	?	2021-12-02	Asia	Pakistan	Islamabad	ICT		Asia	Pakistan	Islamabad	genome	29841	Human	31	Male	?	AY.127	GK	Department of Virology	Department of Virology	Massab Umair, Aamer Ikram, Muhammad Salman, Zaira Rehman, Muhammad Ammar, Syed Adnan Haider, Nazish Badar, Abdul Ahad and Hamza Ahmed Mirza	https://www.gisaid.org/	?	?	2022-04-02	?
742	hCoV-19/Pakistan/NIH-B66-S20/2022	betacoronavirus	EPI_ISL_13906062	?	2022-07-08	Asia	Pakistan	Islamabad	ICT		Asia	Pakistan	Islamabad	genome	29772	Human	40	Female	?	BA.5.1.1	GRA	Department of Virology, National Institute of Health, Islamabad, Pakistan	Department of Virology, National Institute of Health, Islamabad, Pakistan	Massab Umair, Aamer Ikram, Muhammad Salman, Zaira Rehman, Muhammad Ammar, Syed Adnan Haider, Nazish Badar, Qasim Malik	https://www.gisaid.org/	?	?	2022-07-19	?
743	hCoV-19/Pakistan/NIH-B66-S14/2022	betacoronavirus	EPI_ISL_13906056	?	2022-07-14	Asia	Pakistan	Islamabad	ICT		Asia	Pakistan	Islamabad	genome	29744	Human	30	Female	?	BA.5.2	GRA	Department of Virology, National Institute of Health, Islamabad, Pakistan	Department of Virology, National Institute of Health, Islamabad, Pakistan	Massab Umair, Aamer Ikram, Muhammad Salman, Zaira Rehman, Muhammad Ammar, Syed Adnan Haider, Nazish Badar, Qasim Malik	https://www.gisaid.org/	?	?	2022-07-19	?
744	hCoV-19/Pakistan/NIH-B66-S10/2022	betacoronavirus	EPI_ISL_13906055	?	2022-07-06	Asia	Pakistan	Islamabad	ICT		Asia	Pakistan	Islamabad	genome	29756	Human	17	Male	?	BA.5.2.1	GRA	Department of Virology, National Institute of Health, Islamabad, Pakistan	Department of Virology, National Institute of Health, Islamabad, Pakistan	Massab Umair, Aamer Ikram, Muhammad Salman, Zaira Rehman, Muhammad Ammar, Syed Adnan Haider, Nazish Badar, Qasim Malik	https://www.gisaid.org/	?	?	2022-07-19	?
745	hCoV-19/Pakistan/NIH-B66-S15/2022	betacoronavirus	EPI_ISL_13906057	?	2022-07-06	Asia	Pakistan	Islamabad	ICT		Asia	Pakistan	Islamabad	genome	29790	Human	54	Male	?	BA.2	GRA	Department of Virology, National Institute of Health, Islamabad, Pakistan	Department of Virology, National Institute of Health, Islamabad, Pakistan	Massab Umair, Aamer Ikram, Muhammad Salman, Zaira Rehman, Muhammad Ammar, Syed Adnan Haider, Nazish Badar, Qasim Malik	https://www.gisaid.org/	?	?	2022-07-19	?
746	hCoV-19/Pakistan/NIH-B66-S19/2022	betacoronavirus	EPI_ISL_13906061	?	2022-07-07	Asia	Pakistan	Islamabad	ICT		Asia	Pakistan	Islamabad	genome	29770	Human	29	Male	?	BA.4	GRA	Department of Virology, National Institute of Health, Islamabad, Pakistan	Department of Virology, National Institute of Health, Islamabad, Pakistan	Massab Umair, Aamer Ikram, Muhammad Salman, Zaira Rehman, Muhammad Ammar, Syed Adnan Haider, Nazish Badar, Qasim Malik	https://www.gisaid.org/	?	?	2022-07-19	?
747	hCoV-19/Pakistan/NIH-B66-S16/2022	betacoronavirus	EPI_ISL_13906058	?	2022-07-09	Asia	Pakistan	Islamabad	ICT		Asia	Pakistan	Islamabad	genome	29810	Human	55	Female	?	BA.5.2	GRA	Department of Virology, National Institute of Health, Islamabad, Pakistan	Department of Virology, National Institute of Health, Islamabad, Pakistan	Massab Umair, Aamer Ikram, Muhammad Salman, Zaira Rehman, Muhammad Ammar, Syed Adnan Haider, Nazish Badar, Qasim Malik	https://www.gisaid.org/	?	?	2022-07-19	?
748	hCoV-19/Pakistan/NIH-B66-S17/2022	betacoronavirus	EPI_ISL_13906059	?	2022-07-07	Asia	Pakistan	Islamabad	ICT		Asia	Pakistan	Islamabad	genome	29781	Human	26	Male	?	BA.5.2	GRA	Department of Virology, National Institute of Health, Islamabad, Pakistan	Department of Virology, National Institute of Health, Islamabad, Pakistan	Massab Umair, Aamer Ikram, Muhammad Salman, Zaira Rehman, Muhammad Ammar, Syed Adnan Haider, Nazish Badar, Qasim Malik	https://www.gisaid.org/	?	?	2022-07-19	?
749	hCoV-19/Pakistan/NIH-B66-S22/2022	betacoronavirus	EPI_ISL_13906064	?	2022-07-06	Asia	Pakistan	Islamabad	ICT		Asia	Pakistan	Islamabad	genome	29783	Human	54	Male	?	BA.2.38.1	GRA	Department of Virology, National Institute of Health, Islamabad, Pakistan	Department of Virology, National Institute of Health, Islamabad, Pakistan	Massab Umair, Aamer Ikram, Muhammad Salman, Zaira Rehman, Muhammad Ammar, Syed Adnan Haider, Nazish Badar, Qasim Malik	https://www.gisaid.org/	?	?	2022-07-19	?
750	hCoV-19/Pakistan/NIH-B66-S21/2022	betacoronavirus	EPI_ISL_13906063	?	2022-07-07	Asia	Pakistan	Islamabad	ICT		Asia	Pakistan	Islamabad	genome	29789	Human	34	Female	?	BA.2	GRA	Department of Virology, National Institute of Health, Islamabad, Pakistan	Department of Virology, National Institute of Health, Islamabad, Pakistan	Massab Umair, Aamer Ikram, Muhammad Salman, Zaira Rehman, Muhammad Ammar, Syed Adnan Haider, Nazish Badar, Qasim Malik	https://www.gisaid.org/	?	?	2022-07-19	?
751	hCoV-19/Pakistan/NIH-B65-S3/2022	betacoronavirus	EPI_ISL_13906828	?	2022-06-26	Asia	Pakistan	Mirpur	AJK		Asia	Pakistan	Mirpur	genome	29744	Human	26	Female	?	BA.4	GRA	PCR Laboratory, Divisional Head Quarters Teaching Hospita	Department of Virology, National Institute of Health	Massab Umair, Aamer Ikram, Muhammad Salman, Zaira Rehman, Muhammad Ammar, Syed Adnan Haider, Nazish Badar, Qasim Malik, Shahjahan Tabussam	https://www.gisaid.org/	?	?	2022-07-19	?
752	hCoV-19/Pakistan/NIH-B65-S4/2022	betacoronavirus	EPI_ISL_13906829	?	2022-06-24	Asia	Pakistan	Mirpur	AJK		Asia	Pakistan	Mirpur	genome	29755	Human	60	Male	?	BA.4	GRA	PCR Laboratory, Divisional Head Quarters Teaching Hospita	Department of Virology, National Institute of Health	Massab Umair, Aamer Ikram, Muhammad Salman, Zaira Rehman, Muhammad Ammar, Syed Adnan Haider, Nazish Badar, Qasim Malik, Shahjahan Tabussam	https://www.gisaid.org/	?	?	2022-07-19	?
753	hCoV-19/Pakistan/NIH-B65-S6/2022	betacoronavirus	EPI_ISL_13906835	?	2022-07-06	Asia	Pakistan	Islamabad	ICT		Asia	Pakistan	Islamabad	genome	29757	Human	27	Male	?	BA.5.2	GRA	Department of Virology, National Institute of Health	Department of Virology, National Institute of Health	Massab Umair, Aamer Ikram, Muhammad Salman, Zaira Rehman, Muhammad Ammar, Syed Adnan Haider, Nazish Badar, Qasim Malik	https://www.gisaid.org/	?	?	2022-07-19	?
754	hCoV-19/Pakistan/NIH-B65-S2/2022	betacoronavirus	EPI_ISL_13906834	?	2022-07-06	Asia	Pakistan	Islamabad	ICT		Asia	Pakistan	Islamabad	genome	29756	Human	23	Male	?	BA.5.2	GRA	Department of Virology, National Institute of Health	Department of Virology, National Institute of Health	Massab Umair, Aamer Ikram, Muhammad Salman, Zaira Rehman, Muhammad Ammar, Syed Adnan Haider, Nazish Badar, Qasim Malik	https://www.gisaid.org/	?	?	2022-07-19	?
755	hCoV-19/Pakistan/NIH-B65-S9/2022	betacoronavirus	EPI_ISL_13906832	?	2022-06-27	Asia	Pakistan	Mirpur	AJK		Asia	Pakistan	Mirpur	genome	29783	Human	22	Male	?	BA.5.2.1	GRA	PCR Laboratory, Divisional Head Quarters Teaching Hospita	Department of Virology, National Institute of Health	Massab Umair, Aamer Ikram, Muhammad Salman, Zaira Rehman, Muhammad Ammar, Syed Adnan Haider, Nazish Badar, Qasim Malik, Shahjahan Tabussam	https://www.gisaid.org/	?	?	2022-07-19	?
756	hCoV-19/Pakistan/NIH-B65-S1/2022	betacoronavirus	EPI_ISL_13906833	?	2022-07-06	Asia	Pakistan	Islamabad	ICT		Asia	Pakistan	Islamabad	genome	29785	Human	32	Female	?	BA.5.2	GRA	Department of Virology, National Institute of Health	Department of Virology, National Institute of Health	Massab Umair, Aamer Ikram, Muhammad Salman, Zaira Rehman, Muhammad Ammar, Syed Adnan Haider, Nazish Badar, Qasim Malik	https://www.gisaid.org/	?	?	2022-07-19	?
757	hCoV-19/Pakistan/NIH-B65-S7/2022	betacoronavirus	EPI_ISL_13906836	?	2022-07-06	Asia	Pakistan	Islamabad	ICT		Asia	Pakistan	Islamabad	genome	29763	Human	25	Male	?	BA.2	GRA	Department of Virology, National Institute of Health	Department of Virology, National Institute of Health	Massab Umair, Aamer Ikram, Muhammad Salman, Zaira Rehman, Muhammad Ammar, Syed Adnan Haider, Nazish Badar, Qasim Malik	https://www.gisaid.org/	?	?	2022-07-19	?
758	hCoV-19/Pakistan/NIH-B65-S5/2022	betacoronavirus	EPI_ISL_13906830	?	2022-06-28	Asia	Pakistan	Mirpur	AJK		Asia	Pakistan	Mirpur	genome	29784	Human	56	Female	?	BA.5.2	GRA	PCR Laboratory, Divisional Head Quarters Teaching Hospita	Department of Virology, National Institute of Health	Massab Umair, Aamer Ikram, Muhammad Salman, Zaira Rehman, Muhammad Ammar, Syed Adnan Haider, Nazish Badar, Qasim Malik, Shahjahan Tabussam	https://www.gisaid.org/	?	?	2022-07-19	?
759	hCoV-19/Pakistan/NIH-B65-S8/2022	betacoronavirus	EPI_ISL_13906831	?	2022-07-01	Asia	Pakistan	Mirpur	AJK		Asia	Pakistan	Mirpur	genome	29790	Human	28	Female	?	BA.2	GRA	PCR Laboratory, Divisional Head Quarters Teaching Hospita	Department of Virology, National Institute of Health	Massab Umair, Aamer Ikram, Muhammad Salman, Zaira Rehman, Muhammad Ammar, Syed Adnan Haider, Nazish Badar, Qasim Malik, Shahjahan Tabussam	https://www.gisaid.org/	?	?	2022-07-19	?
760	hCoV-19/Pakistan/IDRL-AKU-KHI-64565-S25/2022	betacoronavirus	EPI_ISL_13906912	?	2022-06-21	Asia	Pakistan	Karachi	sindh		Asia	Pakistan	Karachi	genome	29752	Human	31	Male	?	BA.5.2	GRA	Clinical Lab, Aga Khan University Hospital	Infectious Diseases Research Laboratory, Department of Pediatrics and Child Health	Furqan Kabir, Imran Nisar, Waqasuddin Khan, Fatima Aziz, Samiah Kanwar, Adil Kalam, Sehrish Muneer, Zahra Hasan, Fyezah Jehan	https://www.gisaid.org/	?	?	2022-07-19	?
761	hCoV-19/Pakistan/IDRL-AKU-KHI-64148-S5/2022	betacoronavirus	EPI_ISL_13906897	?	2022-06-17	Asia	Pakistan	Karachi	sindh		Asia	Pakistan	Karachi	genome	29758	Human	17	Male	?	BA.2	GRA	Clinical Lab, Aga Khan University Hospital	Infectious Diseases Research Laboratory, Department of Pediatrics and Child Health	Imran Nisar, Waqasuddin Khan, Furqan Kabir, Fatima Aziz, Samiah Kanwar, Adil Kalam, Sehrish Muneer, Zahra Hasan, Fyezah Jehan	https://www.gisaid.org/	?	?	2022-07-19	?
762	hCoV-19/Pakistan/IDRL-AKU-KHI-64597-S24/2022	betacoronavirus	EPI_ISL_13906914	?	2022-06-21	Asia	Pakistan	Karachi	sindh		Asia	Pakistan	Karachi	genome	29753	Human	28	Male	?	BA.5.2.1	GRA	Clinical Lab, Aga Khan University Hospital	Infectious Diseases Research Laboratory, Department of Pediatrics and Child Health	Furqan Kabir, Imran Nisar, Waqasuddin Khan, Fatima Aziz, Samiah Kanwar, Adil Kalam, Sehrish Muneer, Zahra Hasan, Fyezah Jehan	https://www.gisaid.org/	?	?	2022-07-19	?
763	hCoV-19/Pakistan/IDRL-AKU-KHI-64419-S16/2022	betacoronavirus	EPI_ISL_13906908	?	2022-06-20	Asia	Pakistan	Karachi	sindh		Asia	Pakistan	Karachi	genome	29760	Human	26	Male	?	BA.2.12.1	GRA	Clinical Lab, Aga Khan University Hospital	Infectious Diseases Research Laboratory, Department of Pediatrics and Child Health	Waqasuddin Khan, Furqan Kabir, Imran Nisar, Samiah Kanwar, Fatima Aziz, Adil Kalam, Sehrish Muneer, Zahra Hasan, Fyezah Jehan	https://www.gisaid.org/	?	?	2022-07-19	?
764	hCoV-19/Pakistan/IDRL-AKU-KHI-64100-S1/2022	betacoronavirus	EPI_ISL_13906895	?	2022-06-16	Asia	Pakistan	Karachi	sindh		Asia	Pakistan	Karachi	genome	29758	Human	40	Female	?	BA.2	GRA	Clinical Lab, Aga Khan University Hospital	Infectious Diseases Research Laboratory, Department of Pediatrics and Child Health	Imran Nisar, Waqasuddin Khan, Furqan Kabir, Fatima Aziz, Samiah Kanwar, Adil Kalam, Sehrish Muneer, Zahra Hasan, Fyezah Jehan	https://www.gisaid.org/	?	?	2022-07-19	?
765	hCoV-19/Pakistan/IDRL-AKU-KHI-64844-S29/2022	betacoronavirus	EPI_ISL_13906919	?	2022-06-22	Asia	Pakistan	Karachi	sindh		Asia	Pakistan	Karachi	genome	29752	Human	50	Female	?	BA.5.2	GRA	Clinical Lab, Aga Khan University Hospital	Infectious Diseases Research Laboratory, Department of Pediatrics and Child Health	Furqan Kabir, Imran Nisar, Waqasuddin Khan, Fatima Aziz, Samiah Kanwar, Adil Kalam, Sehrish Muneer, Zahra Hasan, Fyezah Jehan	https://www.gisaid.org/	?	?	2022-07-19	?
766	hCoV-19/Pakistan/NIH-B33-S12/2022	betacoronavirus	EPI_ISL_8650054	?	2022-01-03	Asia	Pakistan	Islamabad	ICT		Asia	Pakistan	Islamabad	genome	29826	Human	75	Male	?	BA.1.17.2	GRA	Department of Virology	Department of Virology	Massab Umair, Aamer Ikram, Muhammad Salman, Zaira Rehman, Muhammad Ammar, Syed Adnan Haider, Nazish Badar, Abdul Ahad, Hamza Ahmed Mirza	https://www.gisaid.org/	?	?	2022-01-13	?
767	hCoV-19/Pakistan/NIH-B49-GOV-S5/2022	betacoronavirus	EPI_ISL_12902386	?	2022-05-09	Asia	Pakistan	Rawalpindi	punjab		Asia	Pakistan	Rawalpindi	genome	29766	Human	65	Female	?	BA.2	GRA	Department of Virology, Armed Forces Institute of Pathology (AFIP), Rawalpindi, Pakistan	Department of Virology, National Institute of Health, Islamabad, Pakistan	Massab Umair, Aamer Ikram, Muhammad Salman, Zaira Rehman, Muhammad Ammar, Syed Adnan Haider, Nazish Badar, Qasim Malik, Eijaz Ghani, Saifullah Khan Niazi, and Noman Shakoor	https://www.gisaid.org/	?	?	2022-05-25	?
768	hCoV-19/Pakistan/PPHRL-44/2022	betacoronavirus	EPI_ISL_11370186	?	2022-02-20	Asia	Pakistan	Punjab	punjab	Lahore	Asia	Pakistan	Punjab	genome	29415	Human	37	Male	?	BA.2	GRA	Provincial Public Health Reference Lab, Punjab AIDS Control Program, Lahore	Provincial Public Health Reference Lab, Punjab AIDS Control Program, Lahore	Hasnain Javed, Abida Bano, Fuzail Ahmad, Laiba, Warda Fatima	https://www.gisaid.org/	?	?	2022-03-25	?
769	hCoV-19/Pakistan/DUHS17/2021	betacoronavirus	EPI_ISL_8329837	?	2021-12-25	Asia	Pakistan	Karachi	sindh		Asia	Pakistan	Karachi	genome	30043	Human	65	Male	?	BA.1	GRA	Provincial Public Health Reference Laboratory Sindh, Dow University of Health Sciences.	Genomic Surveillance Lab, Provincial Public Health Reference Laboratory Sindh, Dow University of Health Sciences	Saaed Khan, Bilal Ahmed Khan, Maria Zahid, Hafsa Faruqui, Mohammed Saeed Quraishy	https://www.gisaid.org/	?	?	2022-01-04	?
770	hCoV-19/Pakistan/DUHS23/2021	betacoronavirus	EPI_ISL_8329842	?	2021-12-25	Asia	Pakistan	Karachi	sindh		Asia	Pakistan	Karachi	genome	30044	Human	66	Male	?	BA.1	GRA	Provincial Public Health Reference Laboratory Sindh, Dow University of Health Sciences.	Genomic Surveillance Lab, Provincial Public Health Reference Laboratory Sindh, Dow University of Health Sciences	Saaed Khan, Bilal Ahmed Khan, Maria Zahid, Hafsa Faruqui, Mohammed Saeed Quraishy	https://www.gisaid.org/	?	?	2022-01-04	?
771	hCoV-19/Pakistan/PPHRL-45/2022	betacoronavirus	EPI_ISL_11370187	?	2022-02-20	Asia	Pakistan	Punjab	punjab	Lahore	Asia	Pakistan	Punjab	genome	29102	Human	36	Female	?	BA.2	GRA	Provincial Public Health Reference Lab, Punjab AIDS Control Program, Lahore	Provincial Public Health Reference Lab, Punjab AIDS Control Program, Lahore	Hasnain Javed, Abida Bano, Fuzail Ahmad, Laiba, Warda Fatima	https://www.gisaid.org/	?	?	2022-03-25	?
772	hCoV-19/Pakistan/NIH-B49-GOV-S6/2022	betacoronavirus	EPI_ISL_12902387	?	2022-05-09	Asia	Pakistan	Rawalpindi	punjab		Asia	Pakistan	Rawalpindi	genome	29790	Human	15	Female	?	BA.2	GRA	Department of Virology, Armed Forces Institute of Pathology (AFIP), Rawalpindi, Pakistan	Department of Virology, National Institute of Health, Islamabad, Pakistan	Massab Umair, Aamer Ikram, Muhammad Salman, Zaira Rehman, Muhammad Ammar, Syed Adnan Haider, Nazish Badar, Qasim Malik, Eijaz Ghani, Saifullah Khan Niazi, and Noman Shakoor	https://www.gisaid.org/	?	?	2022-05-25	?
773	hCoV-19/Pakistan/NIH-B47-S8/2022	betacoronavirus	EPI_ISL_12411835	?	2022-04-18	Asia	Pakistan	Islamabad	ICT		Asia	Pakistan	Islamabad	genome	29805	Human	38	Female	?	BA.2	GRA	Department of Virology	Department of Virology	Massab Umair, Aamer Ikram, Muhammad Salman, Zaira Rehman, Muhammad Ammar, Syed Adnan Haider, Nazish Badar, Abdul Ahad, and Hamza Ahmed Mirza	https://www.gisaid.org/	?	?	2022-04-29	?
774	hCoV-19/Pakistan/NIH-B35-S4/2022	betacoronavirus	EPI_ISL_9651656	?	2022-02-01	Asia	Pakistan	Islamabad	ICT		Asia	Pakistan	Islamabad	genome	29764	Human	29	Female	?	BA.2	GRA	Department of Virology	Department of Virology	Massab Umair, Aamer Ikram, Muhammad Salman, Zaira Rehman, Muhammad Ammar, Syed Adnan Haider, Nazish Badar, Abdul Ahad, Hamza Ahmed Mirza	https://www.gisaid.org/	?	?	2022-02-08	?
775	hCoV-19/Pakistan/PPHRL-46/2022	betacoronavirus	EPI_ISL_11370272	?	2022-02-18	Asia	Pakistan	Punjab	punjab	Lahore	Asia	Pakistan	Punjab	genome	29675	Human	2	Female	?	BA.1.1	GRA	Provincial Public Health Reference Lab, Punjab AIDS Control Program, Lahore	Provincial Public Health Reference Lab, Punjab AIDS Control Program, Lahore	Hasnain Javed, Abida Bano, Fuzail Ahmad, Laiba, Warda Fatima	https://www.gisaid.org/	?	?	2022-03-25	?
776	hCoV-19/Pakistan/PPHRL-12/2022	betacoronavirus	EPI_ISL_11387728	?	2022-02-18	Asia	Pakistan	Punjab	punjab	Lahore	Asia	Pakistan	Punjab	genome	29675	Human	53	Male	?	BA.1.1	GRA	Provincial Public Health Reference Lab, Punjab AIDS Control Program, Lahore	Provincial Public Health Reference Lab, Punjab AIDS Control Program, Lahore	Hasnain Javed, Abida Bano, Fuzail Ahmad, Laiba	https://www.gisaid.org/	?	?	2022-03-25	?
777	hCoV-19/Pakistan/PPHRL-16/2022	betacoronavirus	EPI_ISL_11402758	?	2022-02-22	Asia	Pakistan	Punjab	punjab	Lahore	Asia	Pakistan	Punjab	genome	29727	Human	8	Male	?	BA.2	GRA	Provincial Public Health Reference Lab, Punjab AIDS Control Program, Lahore	Provincial Public Health Reference Lab, Punjab AIDS Control Program, Lahore	Hasnain Javed, Abida Bano, Fuzail Ahmad, Laiba	https://www.gisaid.org/	?	?	2022-03-25	?
778	hCoV-19/Pakistan/PPHRL-PACP-54/2022	betacoronavirus	EPI_ISL_12040960	?	2022-01-03	Asia	Pakistan	Punjab	punjab	Lahore	Asia	Pakistan	Punjab	genome	29302	Human	25	Male	?	BA.1.1	GRA	Provincial Public Health Reference Lab, Punjab AIDS Control Program, Lahore	Provincial Public Health Reference Lab, Punjab AIDS Control Program, Lahore	Hasnain Javed, Hassan Nawaz, Abida Bano, Laiba	https://www.gisaid.org/	?	?	2022-04-14	?
779	hCoV-19/Pakistan/NIH-B39-S1/2022	betacoronavirus	EPI_ISL_11378288	?	2022-02-21	Asia	Pakistan	Peshawar	kpk		Asia	Pakistan	Peshawar	genome	29825	Human	unknown	Male	?	BA.2	GRA	Public Health Reference Lab, Khyber Medical University (PHRL-KP)	Department of Virology	Massab Umair, Aamer Ikram, Muhammad Salman, Zaira Rehman, Muhammad Ammar, Syed Adnan Haider, Nazish Badar, Abdul Ahad, Hamza Ahmed Mirza, Muhammad Zakria, Asif Ali, Yasar Mehmood Yousafzai, Ishaq Khan, Sami Siraj, Samuel Sims and Katherine Edington	https://www.gisaid.org/	?	?	2022-03-25	?
780	hCoV-19/Pakistan/NIH-B37-S13/2022	betacoronavirus	EPI_ISL_11114676	?	2022-01-30	Asia	Pakistan	Azad Jammu and Kashmir	AJK		Asia	Pakistan	Azad Jammu and Kashmir	genome	29825	Human	22	Female	?	BA.2	GRA	PCR Laboratory, Divisional Head Quarters Teaching Hospital	Department of Virology	Massab Umair, Aamer Ikram, Muhammad Salman, Zaira Rehman, Muhammad Ammar, Syed Adnan Haider, Nazish Badar, Abdul Ahad, Hamza Ahmed Mirza, Shahjahan Tabussam, Samuel Sims and Katherine Edington	https://www.gisaid.org/	?	?	2022-03-17	?
781	hCoV-19/Pakistan/NIH-B37-S5/2022	betacoronavirus	EPI_ISL_11114668	?	2022-02-21	Asia	Pakistan	Peshawar	kpk		Asia	Pakistan	Peshawar	genome	29860	Human	unknown	Male	?	BA.2	GRA	Public Health Reference Lab, Khyber Medical University (PHRL-KP)	Department of Virology	Massab Umair, Aamer Ikram, Muhammad Salman, Zaira Rehman, Muhammad Ammar, Syed Adnan Haider, Nazish Badar, Abdul Ahad, Hamza Ahmed Mirza, Muhammad Zakria, Asif Ali, Yasar Mehmood Yousafzai, Ishaq Khan, Sami Siraj, Samuel Sims and Katherine Edington	https://www.gisaid.org/	?	?	2022-03-17	?
782	hCoV-19/Pakistan/NIH-B44-S1/2022	betacoronavirus	EPI_ISL_12179288	?	2022-04-11	Asia	Pakistan	Islamabad	ICT		Asia	Pakistan	Islamabad	genome	29767	Human	59	Female	?	BA.2	GRA	Department of Virology	Department of Virology	Massab Umair, Aamer Ikram, Muhammad Salman, Zaira Rehman, Muhammad Ammar, Syed Adnan Haider, Nazish Badar, Abdul Ahad, and Hamza Ahmed Mirza	https://www.gisaid.org/	?	?	2022-04-21	?
783	hCoV-19/Pakistan/NIH-B32-S13/2021	betacoronavirus	EPI_ISL_8240511	?	2021-12-27	Asia	Pakistan	Islamabad	ICT		Asia	Pakistan	Islamabad	genome	29869	Human	61	Female	?	BA.1	GRA	Department of Virology	Department of Virology	Massab Umair, Aamer Ikram, Muhammad Salman, Zaira Rehman, Muhammad Ammar, Syed Adnan Haider, Nazish Badar, Abdul Ahad, Hamza Ahmed Mirza	https://www.gisaid.org/	?	?	2021-12-31	?
784	hCoV-19/Pakistan/NIH-B54-GOV-S15/2022	betacoronavirus	EPI_ISL_13109547	?	2022-06-01	Asia	Pakistan	Islamabad	ICT		Asia	Pakistan	Islamabad	genome	29792	Human	21	Male	?	BA.2	GRA	Department of Virology, National Institute of Health, Islamabad, Pakistan	Department of Virology, National Institute of Health, Islamabad, Pakistan	Massab Umair, Aamer Ikram, Muhammad Salman, Zaira Rehman, Muhammad Ammar, Syed Adnan Haider, Nazish Badar, Qasim Malik	https://www.gisaid.org/	?	?	2022-06-06	?
785	hCoV-19/Pakistan/NIH-B50-GOV-S7/2022	betacoronavirus	EPI_ISL_13110256	?	2022-04-02	Asia	Pakistan	Lahore	punjab		Asia	Pakistan	Lahore	genome	29800	Human	33	Male	?	BA.2.3	GRA	Shaukat KhanumÂ Memorial Cancer Hospital and Research Centres, Lahore, Pakistan	Department of Virology, National Institute of Health, Islamabad, Pakistan	Massab Umair, Aamer Ikram, Muhammad Salman, Zaira Rehman, Muhammad Ammar, Syed Adnan Haider, Nazish Badar, Qasim Malik, Romena Qazi	https://www.gisaid.org/	?	?	2022-06-06	?
786	hCoV-19/Pakistan/NIH-B50-GOV-S14/2022	betacoronavirus	EPI_ISL_13110263	?	2022-04-05	Asia	Pakistan	Lahore	punjab		Asia	Pakistan	Lahore	genome	29790	Human	61	Female	?	BA.2	GRA	Shaukat KhanumÂ Memorial Cancer Hospital and Research Centres, Lahore, Pakistan	Department of Virology, National Institute of Health, Islamabad, Pakistan	Massab Umair, Aamer Ikram, Muhammad Salman, Zaira Rehman, Muhammad Ammar, Syed Adnan Haider, Nazish Badar, Qasim Malik, Romena Qazi	https://www.gisaid.org/	?	?	2022-06-06	?
787	hCoV-19/Pakistan/NIH-B50-GOV-S16/2022	betacoronavirus	EPI_ISL_13110265	?	2022-04-05	Asia	Pakistan	Lahore	punjab		Asia	Pakistan	Lahore	genome	29769	Human	33	Male	?	BA.2	GRA	Shaukat KhanumÂ Memorial Cancer Hospital and Research Centres, Lahore, Pakistan	Department of Virology, National Institute of Health, Islamabad, Pakistan	Massab Umair, Aamer Ikram, Muhammad Salman, Zaira Rehman, Muhammad Ammar, Syed Adnan Haider, Nazish Badar, Qasim Malik, Romena Qazi	https://www.gisaid.org/	?	?	2022-06-06	?
788	hCoV-19/Pakistan/IDRL-AKU-KHI-25233-S14/2022	betacoronavirus	EPI_ISL_11262689	?	2022-01-20	Asia	Pakistan	Karachi	sindh		Asia	Pakistan	Karachi	genome	29463	Human	2	Male	?	BA.1	GRA	Clinical Lab, Aga Khan University Hospital	Infectious Diseases Research Laboratory, Department of Pediatrics and Child Health	Imran Nisar, Waqasuddin Khan, Furqan Kabir, Fatima Aziz, Samiah Kanwar, Sehrish Munir, Adil Kalam, Asghar Nasir, Syed Ali Raza Shah Bukhari, Zahra Hasan, Fyezah Jehan	https://www.gisaid.org/	?	?	2022-03-22	?
789	hCoV-19/Pakistan/NIH-B39-S2/2022	betacoronavirus	EPI_ISL_11378289	?	2022-02-21	Asia	Pakistan	Peshawar	kpk		Asia	Pakistan	Peshawar	genome	29781	Human	unknown	Male	?	BA.2	GRA	Public Health Reference Lab, Khyber Medical University (PHRL-KP)	Department of Virology	Massab Umair, Aamer Ikram, Muhammad Salman, Zaira Rehman, Muhammad Ammar, Syed Adnan Haider, Nazish Badar, Abdul Ahad, Hamza Ahmed Mirza, Muhammad Zakria, Asif Ali, Yasar Mehmood Yousafzai, Ishaq Khan, Sami Siraj, Samuel Sims and Katherine Edington	https://www.gisaid.org/	?	?	2022-03-25	?
790	hCoV-19/Pakistan/IDRL-AKU-KHI-43123-S88/2022	betacoronavirus	EPI_ISL_11262669	?	2022-02-12	Asia	Pakistan	Karachi	sindh		Asia	Pakistan	Karachi	genome	29758	Human	20	Female	?	BA.2	GRA	Clinical Lab, Aga Khan University Hospital	Infectious Diseases Research Laboratory, Department of Pediatrics and Child Health	Furqan Kabir, Waqasuddin Khan, Imran Nisar, Fatima Aziz, Samiah Kanwar, Sehrish Munir, Adil Kalam, Asghar Nasir, Syed Ali Raza Shah Bukhari, Zahra Hasan, Fyezah Jehan	https://www.gisaid.org/	?	?	2022-03-22	?
791	hCoV-19/Pakistan/NIH-B49-GOV-S9/2022	betacoronavirus	EPI_ISL_12902390	?	2022-05-09	Asia	Pakistan	Rawalpindi	punjab		Asia	Pakistan	Rawalpindi	genome	29805	Human	53	Male	?	BA.2	GRA	Department of Virology, Armed Forces Institute of Pathology (AFIP), Rawalpindi, Pakistan	Department of Virology, National Institute of Health, Islamabad, Pakistan	Massab Umair, Aamer Ikram, Muhammad Salman, Zaira Rehman, Muhammad Ammar, Syed Adnan Haider, Nazish Badar, Qasim Malik, Eijaz Ghani, Saifullah Khan Niazi, and Noman Shakoor	https://www.gisaid.org/	?	?	2022-05-25	?
792	hCoV-19/Pakistan/NIH-B36-S1/2022	betacoronavirus	EPI_ISL_10314958	?	2022-01-17	Asia	Pakistan	AJK	AJK		Asia	Pakistan	AJK	genome	29711	Human	16	Female	?	BA.2	GRA	Department of Virology	Department of Virology	Massab Umair, Aamer Ikram, Muhammad Salman, Zaira Rehman, Muhammad Ammar, Syed Adnan Haider, Nazish Badar, Abdul Ahad, Hamza Ahmed Mirza, Samuel Sims and Katherine Edington	https://www.gisaid.org/	?	?	2022-02-24	?
793	hCoV-19/Pakistan/IDRL-AKU-KHI-26126-S13/2022	betacoronavirus	EPI_ISL_11262690	?	2022-01-21	Asia	Pakistan	Karachi	sindh		Asia	Pakistan	Karachi	genome	29746	Human	21	Male	?	BA.1	GRA	Clinical Lab, Aga Khan University Hospital	Infectious Diseases Research Laboratory, Department of Pediatrics and Child Health	Imran Nisar, Waqasuddin Khan, Furqan Kabir, Fatima Aziz, Samiah Kanwar, Sehrish Munir, Adil Kalam, Asghar Nasir, Syed Ali Raza Shah Bukhari, Zahra Hasan, Fyezah Jehan	https://www.gisaid.org/	?	?	2022-03-22	?
794	hCoV-19/Pakistan/NIH-B39-S3/2022	betacoronavirus	EPI_ISL_11378290	?	2022-02-21	Asia	Pakistan	Peshawar	kpk		Asia	Pakistan	Peshawar	genome	29764	Human	unknown	Female	?	BA.2	GRA	Public Health Reference Lab, Khyber Medical University (PHRL-KP)	Department of Virology	Massab Umair, Aamer Ikram, Muhammad Salman, Zaira Rehman, Muhammad Ammar, Syed Adnan Haider, Nazish Badar, Abdul Ahad, Hamza Ahmed Mirza, Muhammad Zakria, Asif Ali, Yasar Mehmood Yousafzai, Ishaq Khan, Sami Siraj, Samuel Sims and Katherine Edington	https://www.gisaid.org/	?	?	2022-03-25	?
795	hCoV-19/Pakistan/NIH-B44-S4/2022	betacoronavirus	EPI_ISL_12179290	?	2022-04-06	Asia	Pakistan	Attock	punjab		Asia	Pakistan	Attock	genome	29769	Human	59	Female	?	BA.2	GRA	Department of Virology	Department of Virology	Massab Umair, Aamer Ikram, Muhammad Salman, Zaira Rehman, Muhammad Ammar, Syed Adnan Haider, Nazish Badar, Abdul Ahad, and Hamza Ahmed Mirza	https://www.gisaid.org/	?	?	2022-04-21	?
796	hCoV-19/Pakistan/IDRL-AKU-KHI-19719-S6/2022	betacoronavirus	EPI_ISL_11262682	?	2022-01-17	Asia	Pakistan	Karachi	sindh		Asia	Pakistan	Karachi	genome	29756	Human	61	Male	?	BA.1.1	GRA	Clinical Lab, Aga Khan University Hospital	Infectious Diseases Research Laboratory, Department of Pediatrics and Child Health	Imran Nisar, Waqasuddin Khan, Furqan Kabir, Fatima Aziz, Samiah Kanwar, Sehrish Munir, Adil Kalam, Asghar Nasir, Syed Ali Raza Shah Bukhari, Zahra Hasan, Fyezah Jehan	https://www.gisaid.org/	?	?	2022-03-22	?
797	hCoV-19/Pakistan/NIH-B49-GOV-S10/2022	betacoronavirus	EPI_ISL_12902391	?	2022-05-08	Asia	Pakistan	Rawalpindi	punjab		Asia	Pakistan	Rawalpindi	genome	29799	Human	56	Male	?	BA.2	GRA	Department of Virology, Armed Forces Institute of Pathology (AFIP), Rawalpindi, Pakistan	Department of Virology, National Institute of Health, Islamabad, Pakistan	Massab Umair, Aamer Ikram, Muhammad Salman, Zaira Rehman, Muhammad Ammar, Syed Adnan Haider, Nazish Badar, Qasim Malik, Eijaz Ghani, Saifullah Khan Niazi, and Noman Shakoor	https://www.gisaid.org/	?	?	2022-05-25	?
798	hCoV-19/Pakistan/NIH-B45-S9/2022	betacoronavirus	EPI_ISL_12220091	?	2022-04-04	Asia	Pakistan	Lahore	punjab		Asia	Pakistan	Lahore	genome	29728	Human	33	Male	?	BA.2	GRA	Provincial Public Health Reference Lab, Punjab AIDS Control Program, Lahore, Pakistan	Department of Virology	Massab Umair, Aamer Ikram, Muhammad Salman, Zaira Rehman, Muhammad Ammar, Syed Adnan Haider, Nazish Badar, Qasim Ali, Hasnain Javed, Fuzail Ahmad and Abida Bano	https://www.gisaid.org/	?	?	2022-04-22	?
799	hCoV-19/Pakistan/NIH-B63-S21/2022	betacoronavirus	EPI_ISL_13619153	?	2022-06-27	Asia	Pakistan	Islamabad	ICT		Asia	Pakistan	Islamabad	genome	29762	Human	42	Male	?	BA.2	GRA	Department of Virology, National Institute of Health, Islamabad, Pakistan	Department of Virology, National Institute of Health, Islamabad, Pakistan	Massab Umair, Aamer Ikram, Muhammad Salman, Zaira Rehman, Muhammad Ammar, Syed Adnan Haider, Nazish Badar, Qasim Malik	https://www.gisaid.org/	?	?	2022-07-04	?
800	hCoV-19/Pakistan/NIH-B49-GOV-S11/2022	betacoronavirus	EPI_ISL_12902392	?	2022-05-09	Asia	Pakistan	Rawalpindi	punjab		Asia	Pakistan	Rawalpindi	genome	29765	Human	14	Female	?	BA.2	GRA	Department of Virology, Armed Forces Institute of Pathology (AFIP), Rawalpindi, Pakistan	Department of Virology, National Institute of Health, Islamabad, Pakistan	Massab Umair, Aamer Ikram, Muhammad Salman, Zaira Rehman, Muhammad Ammar, Syed Adnan Haider, Nazish Badar, Qasim Malik, Eijaz Ghani, Saifullah Khan Niazi, and Noman Shakoor	https://www.gisaid.org/	?	?	2022-05-25	?
801	hCoV-19/Pakistan/NIH-B63-S19/2022	betacoronavirus	EPI_ISL_13619152	?	2022-06-27	Asia	Pakistan	Islamabad	ICT		Asia	Pakistan	Islamabad	genome	29779	Human	50	Female	?	BA.2	GRA	Department of Virology, National Institute of Health, Islamabad, Pakistan	Department of Virology, National Institute of Health, Islamabad, Pakistan	Massab Umair, Aamer Ikram, Muhammad Salman, Zaira Rehman, Muhammad Ammar, Syed Adnan Haider, Nazish Badar, Qasim Malik	https://www.gisaid.org/	?	?	2022-07-04	?
802	hCoV-19/Pakistan/NIH-B63-S6/2022	betacoronavirus	EPI_ISL_13619140	?	2022-06-28	Asia	Pakistan	Islamabad	ICT		Asia	Pakistan	Islamabad	genome	29757	Human	16	Female	?	BA.5.6	GRA	Department of Virology, National Institute of Health, Islamabad, Pakistan	Department of Virology, National Institute of Health, Islamabad, Pakistan	Massab Umair, Aamer Ikram, Muhammad Salman, Zaira Rehman, Muhammad Ammar, Syed Adnan Haider, Nazish Badar, Qasim Malik	https://www.gisaid.org/	?	?	2022-07-04	?
803	hCoV-19/Pakistan/NIH-B63-S5/2022	betacoronavirus	EPI_ISL_13619139	?	2022-06-27	Asia	Pakistan	Islamabad	ICT		Asia	Pakistan	Islamabad	genome	29781	Human	unknown	Female	?	BA.5.2	GRA	Department of Virology, National Institute of Health, Islamabad, Pakistan	Department of Virology, National Institute of Health, Islamabad, Pakistan	Massab Umair, Aamer Ikram, Muhammad Salman, Zaira Rehman, Muhammad Ammar, Syed Adnan Haider, Nazish Badar, Qasim Malik	https://www.gisaid.org/	?	?	2022-07-04	?
[truncated: 228 more rows]
